# Supplementary material for: Proteomic Analysis in Morquio A Cells Treated with Immobilized Enzymatic Replacement Therapy on Nanostructured Lipid Systems
Source: Int J Mol Sci. 2019 Sep 18;20(18):4610. doi: 10.3390/ijms20184610 (PMC6769449; doi:10.3390/ijms20184610)
Supplement: Supplementary file 1 [file ijms-20-04610-s001.zip]

Archive with 5 entries (5 files):
- Supplementary data 2.xlsx
- suplementary  figure 2.tif
- supplymentary  figure 3.tif
- supplementary  figure 1.tif
- Supplementary Table 1.docx
