# Supplementary material for: Proteomic Analysis in Morquio A Cells Treated with Immobilized Enzymatic Replacement Therapy on Nanostructured Lipid Systems
Source: Int J Mol Sci. 2019 Sep 18;20(18):4610. doi: 10.3390/ijms20184610 (PMC6769449; doi:10.3390/ijms20184610)
Supplement: Supplementary file 1 [file ijms-20-04610-s001.zip › Supplementary data 2.xlsx]

## Sheet: Sheet1
N	Unused	Total	%Cov	%Cov(50)	%Cov(95)	Accession	Name	Species	Peptides(95%)
1	258.79	258.79	49.7	38.88	31.85	sp|Q15149|PLEC_HUMAN	Plectin OS=Homo sapiens OX=9606 GN=PLEC PE=1 SV=3	HUMAN	131
2	232.48	232.48	68.42	59.49	53.67	sp|P35579|MYH9_HUMAN	Myosin-9 OS=Homo sapiens OX=9606 GN=MYH9 PE=1 SV=4	HUMAN	152
3	229.97	229.97	67.28	64.64	59.24	sp|P21333|FLNA_HUMAN	Filamin-A OS=Homo sapiens OX=9606 GN=FLNA PE=1 SV=4	HUMAN	139
4	153.39	172.49	51.74	46.97	42.83	sp|Q14315|FLNC_HUMAN	Filamin-C OS=Homo sapiens OX=9606 GN=FLNC PE=1 SV=3	HUMAN	98
5	132.65	132.65	85.19	83.48	81.55	sp|P08670|VIME_HUMAN	Vimentin OS=Homo sapiens OX=9606 GN=VIM PE=1 SV=4	HUMAN	178
6	108.41	108.41	44.94	37.07	33.29	sp|Q9Y490|TLN1_HUMAN	Talin-1 OS=Homo sapiens OX=9606 GN=TLN1 PE=1 SV=3	HUMAN	57
7	103.26	103.26	34.87	29.84	22.4	sp|Q99715|COCA1_HUMAN	Collagen alpha-1(XII) chain OS=Homo sapiens OX=9606 GN=COL12A1 PE=1 SV=2	HUMAN	50
8	100.37	100.37	69.92	65.31	59.39	sp|O43707|ACTN4_HUMAN	Alpha-actinin-4 OS=Homo sapiens OX=9606 GN=ACTN4 PE=1 SV=2	HUMAN	57
9	95.82	95.81	22.15	16.94	12.18	sp|Q14204|DYHC1_HUMAN	Cytoplasmic dynein 1 heavy chain 1 OS=Homo sapiens OX=9606 GN=DYNC1H1 PE=1 SV=5	HUMAN	46
10	92.21	92.21	30.12	24.65	19.61	sp|P12111|CO6A3_HUMAN	Collagen alpha-3(VI) chain OS=Homo sapiens OX=9606 GN=COL6A3 PE=1 SV=5	HUMAN	43
11	91.22	91.26	45.49	42.99	34.69	sp|Q00610|CLH1_HUMAN	Clathrin heavy chain 1 OS=Homo sapiens OX=9606 GN=CLTC PE=1 SV=5	HUMAN	53
12	89.07	89.07	54.32	45.59	41.98	sp|P18206|VINC_HUMAN	Vinculin OS=Homo sapiens OX=9606 GN=VCL PE=1 SV=4	HUMAN	48
13	81.45	81.45	63.4	61.6	52.56	sp|P02545|LMNA_HUMAN	Prelamin-A/C OS=Homo sapiens OX=9606 GN=LMNA PE=1 SV=1	HUMAN	48
14	74.23	74.23	96	95.47	92.8	sp|P63261|ACTG_HUMAN	Actin, cytoplasmic 2 OS=Homo sapiens OX=9606 GN=ACTG1 PE=1 SV=1	HUMAN	259
15	73.78	73.89	73.63	69.49	69.49	sp|P14618|KPYM_HUMAN	Pyruvate kinase PKM OS=Homo sapiens OX=9606 GN=PKM PE=1 SV=4	HUMAN	60
16	69.47	71.47	64.75	63.98	58.39	sp|P04264|K2C1_HUMAN	Keratin, type II cytoskeletal 1 OS=Homo sapiens OX=9606 GN=KRT1 PE=1 SV=6	HUMAN	45
17	65.36	65.36	64.45	50	45.34	sp|P13639|EF2_HUMAN	Elongation factor 2 OS=Homo sapiens OX=9606 GN=EEF2 PE=1 SV=4	HUMAN	35
18	64.84	64.85	54.89	53.06	50.76	sp|P11021|BIP_HUMAN	Endoplasmic reticulum chaperone BiP OS=Homo sapiens OX=9606 GN=HSPA5 PE=1 SV=2	HUMAN	40
19	64.63	64.68	56.77	48.34	44.34	sp|P08238|HS90B_HUMAN	Heat shock protein HSP 90-beta OS=Homo sapiens OX=9606 GN=HSP90AB1 PE=1 SV=4	HUMAN	41
20	62.14	85.79	32.63	25.48	21.71	sp|O75369|FLNB_HUMAN	Filamin-B OS=Homo sapiens OX=9606 GN=FLNB PE=1 SV=2	HUMAN	46
21	61.83	61.88	77.88	74.65	71.2	sp|P06733|ENOA_HUMAN	Alpha-enolase OS=Homo sapiens OX=9606 GN=ENO1 PE=1 SV=2	HUMAN	51
22	61.41	61.47	70.28	70.08	63.39	sp|P07237|PDIA1_HUMAN	Protein disulfide-isomerase OS=Homo sapiens OX=9606 GN=P4HB PE=1 SV=3	HUMAN	45
23	60.85	60.95	36.21	32.35	24.5	sp|P46940|IQGA1_HUMAN	Ras GTPase-activating-like protein IQGAP1 OS=Homo sapiens OX=9606 GN=IQGAP1 PE=1 SV=1	HUMAN	33
24	60.33	60.36	77.88	74.63	72.27	sp|P07355|ANXA2_HUMAN	Annexin A2 OS=Homo sapiens OX=9606 GN=ANXA2 PE=1 SV=2	HUMAN	45
25	58.68	58.68	29.92	24.64	20.75	sp|P02751|FINC_HUMAN	Fibronectin OS=Homo sapiens OX=9606 GN=FN1 PE=1 SV=4	HUMAN	32
26	58.25	95.07	73.99	68.61	57.4	sp|P12814|ACTN1_HUMAN	Alpha-actinin-1 OS=Homo sapiens OX=9606 GN=ACTN1 PE=1 SV=2	HUMAN	58
27	55.58	61.81	43.59	41.97	38.98	sp|P14625|ENPL_HUMAN	Endoplasmin OS=Homo sapiens OX=9606 GN=HSP90B1 PE=1 SV=1	HUMAN	33
28	54.57	54.62	24.5	21.01	17.76	sp|Q9NZM1|MYOF_HUMAN	Myoferlin OS=Homo sapiens OX=9606 GN=MYOF PE=1 SV=1	HUMAN	29
29	54.33	55.23	26.44	19.42	12.27	sp|Q01082|SPTB2_HUMAN	Spectrin beta chain, non-erythrocytic 1 OS=Homo sapiens OX=9606 GN=SPTBN1 PE=1 SV=2	HUMAN	25
30	53.8	53.8	59.08	55.82	54.62	sp|P13645|K1C10_HUMAN	Keratin, type I cytoskeletal 10 OS=Homo sapiens OX=9606 GN=KRT10 PE=1 SV=6	HUMAN	35
31	53.12	53.2	50.07	48.74	43.24	sp|P08133|ANXA6_HUMAN	Annexin A6 OS=Homo sapiens OX=9606 GN=ANXA6 PE=1 SV=3	HUMAN	30
32	52.39	52.4	65.09	65.09	65.09	sp|P07437|TBB5_HUMAN	Tubulin beta chain OS=Homo sapiens OX=9606 GN=TUBB PE=1 SV=2	HUMAN	41
33	51.49	51.53	49.61	45.24	38.41	sp|Q14764|MVP_HUMAN	Major vault protein OS=Homo sapiens OX=9606 GN=MVP PE=1 SV=4	HUMAN	26
34	50.17	50.17	60.99	55.45	55.45	sp|P30101|PDIA3_HUMAN	Protein disulfide-isomerase A3 OS=Homo sapiens OX=9606 GN=PDIA3 PE=1 SV=4	HUMAN	28
35	49.9	54.02	55.57	55.57	46.59	sp|P11142|HSP7C_HUMAN	Heat shock cognate 71 kDa protein OS=Homo sapiens OX=9606 GN=HSPA8 PE=1 SV=1	HUMAN	40
36	48.75	48.76	85.67	85.67	85.67	sp|P04406|G3P_HUMAN	Glyceraldehyde-3-phosphate dehydrogenase OS=Homo sapiens OX=9606 GN=GAPDH PE=1 SV=3	HUMAN	70
37	48.65	49.74	79.4	77.47	77.47	sp|P04075|ALDOA_HUMAN	Fructose-bisphosphate aldolase A OS=Homo sapiens OX=9606 GN=ALDOA PE=1 SV=2	HUMAN	32
38	47.9	47.97	45.66	38.03	30.72	sp|Q14697|GANAB_HUMAN	Neutral alpha-glucosidase AB OS=Homo sapiens OX=9606 GN=GANAB PE=1 SV=3	HUMAN	27
39	47.02	47.02	72.89	71.69	71.69	sp|P00338|LDHA_HUMAN	L-lactate dehydrogenase A chain OS=Homo sapiens OX=9606 GN=LDHA PE=1 SV=2	HUMAN	26
40	46.35	48.31	27.99	18.2	10.96	sp|Q13813|SPTN1_HUMAN	Spectrin alpha chain, non-erythrocytic 1 OS=Homo sapiens OX=9606 GN=SPTAN1 PE=1 SV=3	HUMAN	21
41	45.61	45.61	55.63	45.41	44.02	sp|P26038|MOES_HUMAN	Moesin OS=Homo sapiens OX=9606 GN=MSN PE=1 SV=3	HUMAN	30
42	45.42	53.73	72.61	60.41	47.73	sp|P35908|K22E_HUMAN	Keratin, type II cytoskeletal 2 epidermal OS=Homo sapiens OX=9606 GN=KRT2 PE=1 SV=2	HUMAN	31
43	44.66	44.69	81.05	75	57.26	sp|P67936|TPM4_HUMAN	Tropomyosin alpha-4 chain OS=Homo sapiens OX=9606 GN=TPM4 PE=1 SV=3	HUMAN	26
44	44.63	44.69	58.78	49.1	44.33	sp|P02768|ALBU_HUMAN	Serum albumin OS=Homo sapiens OX=9606 GN=ALB PE=1 SV=2	HUMAN	73
45	42.79	42.79	42.06	34.22	33.46	sp|P22314|UBA1_HUMAN	Ubiquitin-like modifier-activating enzyme 1 OS=Homo sapiens OX=9606 GN=UBA1 PE=1 SV=3	HUMAN	24
46	41.79	41.8	66.23	61.9	61.9	sp|P68104|EF1A1_HUMAN	Elongation factor 1-alpha 1 OS=Homo sapiens OX=9606 GN=EEF1A1 PE=1 SV=1	HUMAN	45
47	40.49	41.15	55.98	49.34	40.37	sp|Q07065|CKAP4_HUMAN	Cytoskeleton-associated protein 4 OS=Homo sapiens OX=9606 GN=CKAP4 PE=1 SV=2	HUMAN	20
48	40.2	40.22	69.06	66.87	60.31	sp|P08758|ANXA5_HUMAN	Annexin A5 OS=Homo sapiens OX=9606 GN=ANXA5 PE=1 SV=2	HUMAN	34
49	39.93	39.96	58.09	56.98	52.33	sp|P68363|TBA1B_HUMAN	Tubulin alpha-1B chain OS=Homo sapiens OX=9606 GN=TUBA1B PE=1 SV=1	HUMAN	47
50	39.61	39.71	76.74	75.54	63.79	sp|P00558|PGK1_HUMAN	Phosphoglycerate kinase 1 OS=Homo sapiens OX=9606 GN=PGK1 PE=1 SV=3	HUMAN	26
51	39.41	39.53	46.53	40.57	33	sp|P55072|TERA_HUMAN	Transitional endoplasmic reticulum ATPase OS=Homo sapiens OX=9606 GN=VCP PE=1 SV=4	HUMAN	24
52	37.63	39.74	70.79	66.13	49.6	sp|P35527|K1C9_HUMAN	Keratin, type I cytoskeletal 9 OS=Homo sapiens OX=9606 GN=KRT9 PE=1 SV=3	HUMAN	27
53	36.73	36.74	57.68	51.9	44.11	sp|P00352|AL1A1_HUMAN	Retinal dehydrogenase 1 OS=Homo sapiens OX=9606 GN=ALDH1A1 PE=1 SV=2	HUMAN	24
54	36.54	36.6	25.96	15.82	8.778	sp|Q09666|AHNK_HUMAN	Neuroblast differentiation-associated protein AHNAK OS=Homo sapiens OX=9606 GN=AHNAK PE=1 SV=2	HUMAN	18
55	36.43	36.61	45.27	40.41	36.83	sp|P06396|GELS_HUMAN	Gelsolin OS=Homo sapiens OX=9606 GN=GSN PE=1 SV=1	HUMAN	24
56	35.79	35.81	60.98	59.54	52.31	sp|P04083|ANXA1_HUMAN	Annexin A1 OS=Homo sapiens OX=9606 GN=ANXA1 PE=1 SV=2	HUMAN	17
57	35.61	35.7	37.02	28.23	21.82	sp|P15144|AMPN_HUMAN	Aminopeptidase N OS=Homo sapiens OX=9606 GN=ANPEP PE=1 SV=4	HUMAN	20
58	35.14	35.15	50.7	50	48.78	sp|Q16555|DPYL2_HUMAN	Dihydropyrimidinase-related protein 2 OS=Homo sapiens OX=9606 GN=DPYSL2 PE=1 SV=1	HUMAN	21
59	34.37	34.38	79.72	79.37	69.58	sp|P60174|TPIS_HUMAN	Triosephosphate isomerase OS=Homo sapiens OX=9606 GN=TPI1 PE=1 SV=3	HUMAN	22
60	34.07	34.12	50.24	43.02	37.56	sp|P29401|TKT_HUMAN	Transketolase OS=Homo sapiens OX=9606 GN=TKT PE=1 SV=3	HUMAN	17
61	32.73	32.73	36.15	30.11	28.02	sp|Q7KZF4|SND1_HUMAN	Staphylococcal nuclease domain-containing protein 1 OS=Homo sapiens OX=9606 GN=SND1 PE=1 SV=1	HUMAN	20
62	31.66	31.68	62.21	57.76	44.72	sp|O75083|WDR1_HUMAN	WD repeat-containing protein 1 OS=Homo sapiens OX=9606 GN=WDR1 PE=1 SV=4	HUMAN	19
63	31.58	31.63	25.49	22.47	14.05	sp|P53621|COPA_HUMAN	Coatomer subunit alpha OS=Homo sapiens OX=9606 GN=COPA PE=1 SV=2	HUMAN	15
64	31.26	31.27	58.74	56	40	sp|Q01518|CAP1_HUMAN	Adenylyl cyclase-associated protein 1 OS=Homo sapiens OX=9606 GN=CAP1 PE=1 SV=5	HUMAN	22
65	31.12	31.16	62.59	61.87	49.64	sp|P27797|CALR_HUMAN	Calreticulin OS=Homo sapiens OX=9606 GN=CALR PE=1 SV=1	HUMAN	20
66	30.72	30.74	68.77	64.67	64.67	sp|P63244|RACK1_HUMAN	Receptor of activated protein C kinase 1 OS=Homo sapiens OX=9606 GN=RACK1 PE=1 SV=3	HUMAN	18
67	30.71	62.34	47.27	45.22	41.94	sp|P07900|HS90A_HUMAN	Heat shock protein HSP 90-alpha OS=Homo sapiens OX=9606 GN=HSP90AA1 PE=1 SV=5	HUMAN	36
68	30.67	66.36	32.19	23.48	19.89	sp|P35580|MYH10_HUMAN	Myosin-10 OS=Homo sapiens OX=9606 GN=MYH10 PE=1 SV=3	HUMAN	42
69	30.4	30.45	62.91	50.54	48.59	sp|P13489|RINI_HUMAN	Ribonuclease inhibitor OS=Homo sapiens OX=9606 GN=RNH1 PE=1 SV=2	HUMAN	20
70	29.92	29.96	34.79	26.62	23.38	sp|P19338|NUCL_HUMAN	Nucleolin OS=Homo sapiens OX=9606 GN=NCL PE=1 SV=3	HUMAN	15
71	29.03	29.04	36.94	27.33	23.95	sp|P41250|GARS_HUMAN	Glycine--tRNA ligase OS=Homo sapiens OX=9606 GN=GARS PE=1 SV=3	HUMAN	17
72	28.68	28.68	61.11	57.41	57.41	sp|P23284|PPIB_HUMAN	Peptidyl-prolyl cis-trans isomerase B OS=Homo sapiens OX=9606 GN=PPIB PE=1 SV=2	HUMAN	18
73	28.48	28.49	31.76	21.04	19.13	sp|P02452|CO1A1_HUMAN	Collagen alpha-1(I) chain OS=Homo sapiens OX=9606 GN=COL1A1 PE=1 SV=5	HUMAN	21
74	28.22	28.36	20.77	16.14	10.65	sp|P07814|SYEP_HUMAN	Bifunctional glutamate/proline--tRNA ligase OS=Homo sapiens OX=9606 GN=EPRS PE=1 SV=5	HUMAN	12
75	27.25	27.27	33.49	24.55	14.11	sp|O00159|MYO1C_HUMAN	Unconventional myosin-Ic OS=Homo sapiens OX=9606 GN=MYO1C PE=1 SV=4	HUMAN	13
76	26.92	26.93	26.07	19.98	15.17	sp|P53396|ACLY_HUMAN	ATP-citrate synthase OS=Homo sapiens OX=9606 GN=ACLY PE=1 SV=3	HUMAN	14
77	26.86	26.86	43.1	43.1	37.93	sp|P60842|IF4A1_HUMAN	Eukaryotic initiation factor 4A-I OS=Homo sapiens OX=9606 GN=EIF4A1 PE=1 SV=1	HUMAN	14
78	26.81	26.86	11.39	5.547	3.028	sp|P78527|PRKDC_HUMAN	DNA-dependent protein kinase catalytic subunit OS=Homo sapiens OX=9606 GN=PRKDC PE=1 SV=3	HUMAN	12
79	26.8	26.82	21.37	18.97	16.32	sp|P07996|TSP1_HUMAN	Thrombospondin-1 OS=Homo sapiens OX=9606 GN=THBS1 PE=1 SV=2	HUMAN	16
80	26.76	34.67	43.84	36.51	34.32	sp|P0DMV9|HS71B_HUMAN	Heat shock 70 kDa protein 1B OS=Homo sapiens OX=9606 GN=HSPA1B PE=1 SV=1	HUMAN	23
81	26.73	26.74	44.62	36.51	34.69	sp|Q16658|FSCN1_HUMAN	Fascin OS=Homo sapiens OX=9606 GN=FSCN1 PE=1 SV=3	HUMAN	13
82	26.53	26.56	46.22	45.77	39.13	sp|P26641|EF1G_HUMAN	Elongation factor 1-gamma OS=Homo sapiens OX=9606 GN=EEF1G PE=1 SV=3	HUMAN	14
83	26.2	26.25	53.83	50.48	45.69	sp|P50454|SERPH_HUMAN	Serpin H1 OS=Homo sapiens OX=9606 GN=SERPINH1 PE=1 SV=2	HUMAN	18
84	26.1	26.18	21.71	18.46	12.93	sp|Q86VP6|CAND1_HUMAN	Cullin-associated NEDD8-dissociated protein 1 OS=Homo sapiens OX=9606 GN=CAND1 PE=1 SV=2	HUMAN	12
85	25.66	25.71	73.25	66.67	59.26	sp|P23396|RS3_HUMAN	40S ribosomal protein S3 OS=Homo sapiens OX=9606 GN=RPS3 PE=1 SV=2	HUMAN	18
86	25.54	25.73	15.93	11.03	5.974	sp|P49327|FAS_HUMAN	Fatty acid synthase OS=Homo sapiens OX=9606 GN=FASN PE=1 SV=3	HUMAN	12
87	25.21	25.24	28.82	21.8	16.01	sp|P49588|SYAC_HUMAN	Alanine--tRNA ligase, cytoplasmic OS=Homo sapiens OX=9606 GN=AARS PE=1 SV=2	HUMAN	13
88	24.85	24.85	54.59	48.38	35.68	sp|Q9Y617|SERC_HUMAN	Phosphoserine aminotransferase OS=Homo sapiens OX=9606 GN=PSAT1 PE=1 SV=2	HUMAN	13
89	24.8	24.85	43.41	31.16	18.45	sp|P13667|PDIA4_HUMAN	Protein disulfide-isomerase A4 OS=Homo sapiens OX=9606 GN=PDIA4 PE=1 SV=2	HUMAN	12
90	24.32	24.37	62.75	59.61	52.94	sp|P62258|1433E_HUMAN	14-3-3 protein epsilon OS=Homo sapiens OX=9606 GN=YWHAE PE=1 SV=1	HUMAN	16
91	23.91	23.94	64.32	54.27	54.27	sp|Q06830|PRDX1_HUMAN	Peroxiredoxin-1 OS=Homo sapiens OX=9606 GN=PRDX1 PE=1 SV=1	HUMAN	13
92	23.87	23.9	50.53	42.89	40.13	sp|P23381|SYWC_HUMAN	Tryptophan--tRNA ligase, cytoplasmic OS=Homo sapiens OX=9606 GN=WARS PE=1 SV=2	HUMAN	16
93	23.51	23.53	72.32	70.98	48.21	sp|P30041|PRDX6_HUMAN	Peroxiredoxin-6 OS=Homo sapiens OX=9606 GN=PRDX6 PE=1 SV=3	HUMAN	18
94	23.38	23.39	75.15	75.15	73.94	sp|P62937|PPIA_HUMAN	Peptidyl-prolyl cis-trans isomerase A OS=Homo sapiens OX=9606 GN=PPIA PE=1 SV=2	HUMAN	25
95	23.11	23.17	75.9	69.88	69.88	sp|P23528|COF1_HUMAN	Cofilin-1 OS=Homo sapiens OX=9606 GN=CFL1 PE=1 SV=3	HUMAN	16
96	23.01	23.09	24.6	22.2	19.45	sp|Q9Y678|COPG1_HUMAN	Coatomer subunit gamma-1 OS=Homo sapiens OX=9606 GN=COPG1 PE=1 SV=1	HUMAN	13
97	22.98	23.11	36.97	32.31	20.96	sp|P21980|TGM2_HUMAN	Protein-glutamine gamma-glutamyltransferase 2 OS=Homo sapiens OX=9606 GN=TGM2 PE=1 SV=2	HUMAN	12
98	22.71	22.75	58.92	53.94	53.94	sp|O00299|CLIC1_HUMAN	Chloride intracellular channel protein 1 OS=Homo sapiens OX=9606 GN=CLIC1 PE=1 SV=4	HUMAN	14
99	22.51	22.54	43.72	36.23	33.6	sp|O60701|UGDH_HUMAN	UDP-glucose 6-dehydrogenase OS=Homo sapiens OX=9606 GN=UGDH PE=1 SV=1	HUMAN	16
100	22.44	22.53	32.2	22.92	19.7	sp|P54577|SYYC_HUMAN	Tyrosine--tRNA ligase, cytoplasmic OS=Homo sapiens OX=9606 GN=YARS PE=1 SV=4	HUMAN	12
101	22.31	22.37	56.4	44.27	33.03	sp|P50395|GDIB_HUMAN	Rab GDP dissociation inhibitor beta OS=Homo sapiens OX=9606 GN=GDI2 PE=1 SV=2	HUMAN	11
102	22.14	22.18	64.32	64.32	58.79	sp|P37802|TAGL2_HUMAN	Transgelin-2 OS=Homo sapiens OX=9606 GN=TAGLN2 PE=1 SV=3	HUMAN	13
103	22.05	22.18	25.6	15.6	11.13	sp|Q9P2E9|RRBP1_HUMAN	Ribosome-binding protein 1 OS=Homo sapiens OX=9606 GN=RRBP1 PE=1 SV=4	HUMAN	12
104	22.02	22.09	55.33	48.52	39.94	sp|P40926|MDHM_HUMAN	Malate dehydrogenase, mitochondrial OS=Homo sapiens OX=9606 GN=MDH2 PE=1 SV=3	HUMAN	11
105	22	24	41.02	41.02	41.02	sp|P07195|LDHB_HUMAN	L-lactate dehydrogenase B chain OS=Homo sapiens OX=9606 GN=LDHB PE=1 SV=2	HUMAN	14
106	21.8	21.85	34.72	28.21	22.97	sp|P25705|ATPA_HUMAN	ATP synthase subunit alpha, mitochondrial OS=Homo sapiens OX=9606 GN=ATP5F1A PE=1 SV=1	HUMAN	10
107	21.72	21.73	20.97	15.5	15.5	sp|O00410|IPO5_HUMAN	Importin-5 OS=Homo sapiens OX=9606 GN=IPO5 PE=1 SV=4	HUMAN	18
108	21.52	21.53	70.65	60.7	60.7	sp|Q01995|TAGL_HUMAN	Transgelin OS=Homo sapiens OX=9606 GN=TAGLN PE=1 SV=4	HUMAN	16
109	21.42	21.47	38.69	30.65	28.04	sp|P78371|TCPB_HUMAN	T-complex protein 1 subunit beta OS=Homo sapiens OX=9606 GN=CCT2 PE=1 SV=4	HUMAN	13
110	21.39	21.44	32.74	25.03	19.12	sp|Q02809|PLOD1_HUMAN	Procollagen-lysine,2-oxoglutarate 5-dioxygenase 1 OS=Homo sapiens OX=9606 GN=PLOD1 PE=1 SV=2	HUMAN	10
111	21.38	21.42	47.07	36.48	34.22	sp|P06576|ATPB_HUMAN	ATP synthase subunit beta, mitochondrial OS=Homo sapiens OX=9606 GN=ATP5F1B PE=1 SV=3	HUMAN	11
112	21.24	21.27	95.24	95.24	82.99	sp|P68871|HBB_HUMAN	Hemoglobin subunit beta OS=Homo sapiens OX=9606 GN=HBB PE=1 SV=2	HUMAN	16
113	21.2	21.27	36.65	28.8	28.8	sp|P10809|CH60_HUMAN	60 kDa heat shock protein, mitochondrial OS=Homo sapiens OX=9606 GN=HSPD1 PE=1 SV=2	HUMAN	11
114	21.1	21.37	35.24	33.07	25.59	sp|Q16851|UGPA_HUMAN	UTP--glucose-1-phosphate uridylyltransferase OS=Homo sapiens OX=9606 GN=UGP2 PE=1 SV=5	HUMAN	10
115	20.89	21.01	24.61	19.36	12.55	sp|P12109|CO6A1_HUMAN	Collagen alpha-1(VI) chain OS=Homo sapiens OX=9606 GN=COL6A1 PE=1 SV=3	HUMAN	11
116	20.75	20.89	38.88	33.44	24.88	sp|P04843|RPN1_HUMAN	Dolichyl-diphosphooligosaccharide--protein glycosyltransferase subunit 1 OS=Homo sapiens OX=9606 GN=RPN1 PE=1 SV=1	HUMAN	13
117	20.7	20.75	22.86	19.6	17.46	sp|Q96QK1|VPS35_HUMAN	Vacuolar protein sorting-associated protein 35 OS=Homo sapiens OX=9606 GN=VPS35 PE=1 SV=2	HUMAN	10
118	20.66	20.71	47.7	43.78	43.55	sp|O60664|PLIN3_HUMAN	Perilipin-3 OS=Homo sapiens OX=9606 GN=PLIN3 PE=1 SV=3	HUMAN	10
119	20.23	20.31	41.43	35.03	26.93	sp|P40227|TCPZ_HUMAN	T-complex protein 1 subunit zeta OS=Homo sapiens OX=9606 GN=CCT6A PE=1 SV=3	HUMAN	12
120	20.07	20.23	33.53	26.96	17.97	sp|Q8WUM4|PDC6I_HUMAN	Programmed cell death 6-interacting protein OS=Homo sapiens OX=9606 GN=PDCD6IP PE=1 SV=1	HUMAN	11
121	19.91	19.92	22.88	21.83	18.3	sp|Q15436|SC23A_HUMAN	Protein transport protein Sec23A OS=Homo sapiens OX=9606 GN=SEC23A PE=1 SV=2	HUMAN	10
122	19.85	19.88	47.31	30.43	24.12	sp|P50991|TCPD_HUMAN	T-complex protein 1 subunit delta OS=Homo sapiens OX=9606 GN=CCT4 PE=1 SV=4	HUMAN	16
123	19.78	19.83	12.28	11.57	10.87	sp|Q08211|DHX9_HUMAN	ATP-dependent RNA helicase A OS=Homo sapiens OX=9606 GN=DHX9 PE=1 SV=4	HUMAN	13
124	19.7	19.7	95.56	94.07	94.07	sp|P09382|LEG1_HUMAN	Galectin-1 OS=Homo sapiens OX=9606 GN=LGALS1 PE=1 SV=2	HUMAN	14
125	19.61	19.66	29.39	28.32	22.94	sp|P06744|G6PI_HUMAN	Glucose-6-phosphate isomerase OS=Homo sapiens OX=9606 GN=GPI PE=1 SV=4	HUMAN	10
126	19.59	19.68	21.71	12.2	8.479	sp|P41252|SYIC_HUMAN	Isoleucine--tRNA ligase, cytoplasmic OS=Homo sapiens OX=9606 GN=IARS PE=1 SV=2	HUMAN	10
127	19.59	19.64	32.7	28.27	28.27	sp|Q9ULV4|COR1C_HUMAN	Coronin-1C OS=Homo sapiens OX=9606 GN=CORO1C PE=1 SV=1	HUMAN	11
128	19.34	19.38	79.51	78.54	75.12	sp|P04792|HSPB1_HUMAN	Heat shock protein beta-1 OS=Homo sapiens OX=9606 GN=HSPB1 PE=1 SV=2	HUMAN	12
129	19.2	19.24	38.43	29.17	27.55	sp|Q8NBS9|TXND5_HUMAN	Thioredoxin domain-containing protein 5 OS=Homo sapiens OX=9606 GN=TXNDC5 PE=1 SV=2	HUMAN	10
130	19.04	19.1	30.13	19.07	14	sp|P42224|STAT1_HUMAN	Signal transducer and activator of transcription 1-alpha/beta OS=Homo sapiens OX=9606 GN=STAT1 PE=1 SV=2	HUMAN	9
131	19.01	19.05	20.75	19.03	16.67	sp|P11940|PABP1_HUMAN	Polyadenylate-binding protein 1 OS=Homo sapiens OX=9606 GN=PABPC1 PE=1 SV=2	HUMAN	10
132	18.77	19.03	16.4	14.57	10.4	sp|P08123|CO1A2_HUMAN	Collagen alpha-2(I) chain OS=Homo sapiens OX=9606 GN=COL1A2 PE=1 SV=7	HUMAN	10
133	18.74	18.76	41.87	39.71	34.45	sp|P61158|ARP3_HUMAN	Actin-related protein 3 OS=Homo sapiens OX=9606 GN=ACTR3 PE=1 SV=3	HUMAN	9
134	18.63	18.71	28.26	17.66	12.25	sp|P35606|COPB2_HUMAN	Coatomer subunit beta' OS=Homo sapiens OX=9606 GN=COPB2 PE=1 SV=2	HUMAN	9
135	18.41	20.43	26.22	21.8	20.62	sp|P38646|GRP75_HUMAN	Stress-70 protein, mitochondrial OS=Homo sapiens OX=9606 GN=HSPA9 PE=1 SV=2	HUMAN	13
136	18.12	18.17	31.58	23.86	20.18	sp|O95302|FKBP9_HUMAN	Peptidyl-prolyl cis-trans isomerase FKBP9 OS=Homo sapiens OX=9606 GN=FKBP9 PE=1 SV=2	HUMAN	12
137	18.06	18.09	41.83	36.88	34.22	sp|P62701|RS4X_HUMAN	40S ribosomal protein S4, X isoform OS=Homo sapiens OX=9606 GN=RPS4X PE=1 SV=2	HUMAN	12
138	18.06	18.07	91.43	84.29	66.43	sp|P07737|PROF1_HUMAN	Profilin-1 OS=Homo sapiens OX=9606 GN=PFN1 PE=1 SV=2	HUMAN	16
139	18	18.05	29.68	21.27	17.62	sp|P13797|PLST_HUMAN	Plastin-3 OS=Homo sapiens OX=9606 GN=PLS3 PE=1 SV=4	HUMAN	9
140	17.96	17.99	33.02	28.71	21.58	sp|O43175|SERA_HUMAN	D-3-phosphoglycerate dehydrogenase OS=Homo sapiens OX=9606 GN=PHGDH PE=1 SV=4	HUMAN	9
141	17.91	18.06	33.71	24.29	19.57	sp|P17655|CAN2_HUMAN	Calpain-2 catalytic subunit OS=Homo sapiens OX=9606 GN=CAPN2 PE=1 SV=6	HUMAN	11
142	17.87	17.9	36.14	23.03	23.03	sp|P13674|P4HA1_HUMAN	Prolyl 4-hydroxylase subunit alpha-1 OS=Homo sapiens OX=9606 GN=P4HA1 PE=1 SV=2	HUMAN	9
143	17.79	17.82	24.47	20.85	18.28	sp|O00571|DDX3X_HUMAN	ATP-dependent RNA helicase DDX3X OS=Homo sapiens OX=9606 GN=DDX3X PE=1 SV=3	HUMAN	9
144	17.78	17.84	39.3	25.68	24.12	sp|P49591|SYSC_HUMAN	Serine--tRNA ligase, cytoplasmic OS=Homo sapiens OX=9606 GN=SARS PE=1 SV=3	HUMAN	9
145	17.61	17.73	21.45	16.01	10.89	sp|P63010|AP2B1_HUMAN	AP-2 complex subunit beta OS=Homo sapiens OX=9606 GN=AP2B1 PE=1 SV=1	HUMAN	9
146	17.59	17.6	67.11	64.47	54.61	sp|P22392|NDKB_HUMAN	Nucleoside diphosphate kinase B OS=Homo sapiens OX=9606 GN=NME2 PE=1 SV=1	HUMAN	11
147	17.36	17.41	38.1	27.95	22.15	sp|P52209|6PGD_HUMAN	6-phosphogluconate dehydrogenase, decarboxylating OS=Homo sapiens OX=9606 GN=PGD PE=1 SV=3	HUMAN	9
148	17.31	17.34	38.88	33.26	24.84	sp|P61978|HNRPK_HUMAN	Heterogeneous nuclear ribonucleoprotein K OS=Homo sapiens OX=9606 GN=HNRNPK PE=1 SV=1	HUMAN	9
149	17.28	17.39	37.95	36.59	36.59	sp|Q15084|PDIA6_HUMAN	Protein disulfide-isomerase A6 OS=Homo sapiens OX=9606 GN=PDIA6 PE=1 SV=1	HUMAN	12
150	17.11	17.15	36.89	25.24	18.64	sp|P11413|G6PD_HUMAN	Glucose-6-phosphate 1-dehydrogenase OS=Homo sapiens OX=9606 GN=G6PD PE=1 SV=4	HUMAN	8
151	17.03	17.05	77.17	52.76	52.36	sp|P18669|PGAM1_HUMAN	Phosphoglycerate mutase 1 OS=Homo sapiens OX=9606 GN=PGAM1 PE=1 SV=2	HUMAN	11
152	16.91	16.96	36.08	31.96	27.6	sp|P17174|AATC_HUMAN	Aspartate aminotransferase, cytoplasmic OS=Homo sapiens OX=9606 GN=GOT1 PE=1 SV=3	HUMAN	8
153	16.66	16.7	9.198	7.05	6.483	sp|P46821|MAP1B_HUMAN	Microtubule-associated protein 1B OS=Homo sapiens OX=9606 GN=MAP1B PE=1 SV=2	HUMAN	10
154	16.47	16.51	59.3	58.91	58.91	sp|O95336|6PGL_HUMAN	6-phosphogluconolactonase OS=Homo sapiens OX=9606 GN=PGLS PE=1 SV=2	HUMAN	12
155	16.37	16.4	51.52	34.35	31.3	sp|Q15019|SEPT2_HUMAN	Septin-2 OS=Homo sapiens OX=9606 GN=SEPT2 PE=1 SV=1	HUMAN	9
156	16.36	16.4	29.56	29.38	16.61	sp|P50990|TCPQ_HUMAN	T-complex protein 1 subunit theta OS=Homo sapiens OX=9606 GN=CCT8 PE=1 SV=4	HUMAN	8
157	16.27	16.3	16.67	11.68	10.96	sp|Q9BSJ8|ESYT1_HUMAN	Extended synaptotagmin-1 OS=Homo sapiens OX=9606 GN=ESYT1 PE=1 SV=1	HUMAN	8
158	16.21	16.21	90.85	90.85	71.13	sp|P69905|HBA_HUMAN	Hemoglobin subunit alpha OS=Homo sapiens OX=9606 GN=HBA1 PE=1 SV=2	HUMAN	11
159	16.17	16.21	24.59	19.84	10.87	sp|Q32P28|P3H1_HUMAN	Prolyl 3-hydroxylase 1 OS=Homo sapiens OX=9606 GN=P3H1 PE=1 SV=2	HUMAN	9
160	16.17	16.18	56.31	56.31	52.43	sp|P62805|H4_HUMAN	Histone H4 OS=Homo sapiens OX=9606 GN=HIST1H4A PE=1 SV=2	HUMAN	10
161	16.13	21.31	56.33	53.06	53.06	sp|P63104|1433Z_HUMAN	14-3-3 protein zeta/delta OS=Homo sapiens OX=9606 GN=YWHAZ PE=1 SV=1	HUMAN	14
162	16.05	16.05	70	69.52	57.14	sp|P09211|GSTP1_HUMAN	Glutathione S-transferase P OS=Homo sapiens OX=9606 GN=GSTP1 PE=1 SV=2	HUMAN	19
163	15.99	16.03	44.85	35.57	35.57	sp|P46781|RS9_HUMAN	40S ribosomal protein S9 OS=Homo sapiens OX=9606 GN=RPS9 PE=1 SV=3	HUMAN	9
164	15.91	15.97	52.02	52.02	44.39	sp|P09936|UCHL1_HUMAN	Ubiquitin carboxyl-terminal hydrolase isozyme L1 OS=Homo sapiens OX=9606 GN=UCHL1 PE=1 SV=2	HUMAN	10
165	15.86	15.96	25.07	19.52	15.81	sp|Q04446|GLGB_HUMAN	1,4-alpha-glucan-branching enzyme OS=Homo sapiens OX=9606 GN=GBE1 PE=1 SV=3	HUMAN	20
166	15.84	15.95	39.32	34.06	30.96	sp|P36873|PP1G_HUMAN	Serine/threonine-protein phosphatase PP1-gamma catalytic subunit OS=Homo sapiens OX=9606 GN=PPP1CC PE=1 SV=1	HUMAN	9
167	15.77	15.97	32.15	26.17	19.63	sp|O15460|P4HA2_HUMAN	Prolyl 4-hydroxylase subunit alpha-2 OS=Homo sapiens OX=9606 GN=P4HA2 PE=1 SV=1	HUMAN	8
168	15.73	31.8	58.1	37.68	37.32	sp|P09493|TPM1_HUMAN	Tropomyosin alpha-1 chain OS=Homo sapiens OX=9606 GN=TPM1 PE=1 SV=2	HUMAN	17
169	15.69	15.76	19.77	18	17.81	sp|P48444|COPD_HUMAN	Coatomer subunit delta OS=Homo sapiens OX=9606 GN=ARCN1 PE=1 SV=1	HUMAN	8
170	15.62	15.69	37.57	29.47	22.47	sp|Q99832|TCPH_HUMAN	T-complex protein 1 subunit eta OS=Homo sapiens OX=9606 GN=CCT7 PE=1 SV=2	HUMAN	8
171	15.5	15.54	41.02	40.68	34.24	sp|P08865|RSSA_HUMAN	40S ribosomal protein SA OS=Homo sapiens OX=9606 GN=RPSA PE=1 SV=4	HUMAN	7
172	15.46	15.54	31.4	25.61	23.83	sp|P31943|HNRH1_HUMAN	Heterogeneous nuclear ribonucleoprotein H OS=Homo sapiens OX=9606 GN=HNRNPH1 PE=1 SV=4	HUMAN	8
173	15.43	15.53	22.14	12.74	12.5	sp|P34932|HSP74_HUMAN	Heat shock 70 kDa protein 4 OS=Homo sapiens OX=9606 GN=HSPA4 PE=1 SV=4	HUMAN	8
174	15.37	20.54	52.65	52.65	52.65	sp|P27348|1433T_HUMAN	14-3-3 protein theta OS=Homo sapiens OX=9606 GN=YWHAQ PE=1 SV=1	HUMAN	12
175	15.34	15.47	17.57	14.99	12.48	sp|P01023|A2MG_HUMAN	Alpha-2-macroglobulin OS=Homo sapiens OX=9606 GN=A2M PE=1 SV=3	HUMAN	40
176	15.2	15.38	6.492	2.707	2.531	sp|Q07954|LRP1_HUMAN	Prolow-density lipoprotein receptor-related protein 1 OS=Homo sapiens OX=9606 GN=LRP1 PE=1 SV=2	HUMAN	9
177	15.2	15.29	33.09	22.48	15.11	sp|P17987|TCPA_HUMAN	T-complex protein 1 subunit alpha OS=Homo sapiens OX=9606 GN=TCP1 PE=1 SV=1	HUMAN	7
178	15.15	15.23	35.01	26.41	24.33	sp|P37837|TALDO_HUMAN	Transaldolase OS=Homo sapiens OX=9606 GN=TALDO1 PE=1 SV=2	HUMAN	8
179	14.67	14.74	29.91	20	14.86	sp|P49368|TCPG_HUMAN	T-complex protein 1 subunit gamma OS=Homo sapiens OX=9606 GN=CCT3 PE=1 SV=4	HUMAN	9
180	14.64	14.7	17.79	17.79	11.53	sp|P05556|ITB1_HUMAN	Integrin beta-1 OS=Homo sapiens OX=9606 GN=ITGB1 PE=1 SV=2	HUMAN	7
181	14.62	14.7	16.96	14.21	9.912	sp|Q13200|PSMD2_HUMAN	26S proteasome non-ATPase regulatory subunit 2 OS=Homo sapiens OX=9606 GN=PSMD2 PE=1 SV=3	HUMAN	7
182	14.58	14.63	47	41.64	36.59	sp|P05388|RLA0_HUMAN	60S acidic ribosomal protein P0 OS=Homo sapiens OX=9606 GN=RPLP0 PE=1 SV=1	HUMAN	9
183	14.56	14.58	33.33	31.11	28.89	sp|O43852|CALU_HUMAN	Calumenin OS=Homo sapiens OX=9606 GN=CALU PE=1 SV=2	HUMAN	7
184	14.42	14.44	30.66	20.8	19.57	sp|Q16881|TRXR1_HUMAN	Thioredoxin reductase 1, cytoplasmic OS=Homo sapiens OX=9606 GN=TXNRD1 PE=1 SV=3	HUMAN	9
185	14.31	28.57	48.43	43.05	34.75	sp|Q9BUF5|TBB6_HUMAN	Tubulin beta-6 chain OS=Homo sapiens OX=9606 GN=TUBB6 PE=1 SV=1	HUMAN	20
186	14.31	14.37	22.45	18.25	17.15	sp|O43776|SYNC_HUMAN	Asparagine--tRNA ligase, cytoplasmic OS=Homo sapiens OX=9606 GN=NARS PE=1 SV=1	HUMAN	8
187	14.16	14.76	25.46	19.17	13.59	sp|Q06210|GFPT1_HUMAN	Glutamine--fructose-6-phosphate aminotransferase [isomerizing] 1 OS=Homo sapiens OX=9606 GN=GFPT1 PE=1 SV=3	HUMAN	7
188	14.13	14.17	28.03	16.82	13.64	sp|P54136|SYRC_HUMAN	Arginine--tRNA ligase, cytoplasmic OS=Homo sapiens OX=9606 GN=RARS PE=1 SV=2	HUMAN	7
189	14.12	14.18	36.6	22.84	20.98	sp|Q9NVA2|SEP11_HUMAN	Septin-11 OS=Homo sapiens OX=9606 GN=SEPT11 PE=1 SV=3	HUMAN	8
190	14.11	14.3	17.24	14.27	10.62	sp|Q14974|IMB1_HUMAN	Importin subunit beta-1 OS=Homo sapiens OX=9606 GN=KPNB1 PE=1 SV=2	HUMAN	8
191	14.1	14.22	30.94	24.75	19.36	sp|P14868|SYDC_HUMAN	Aspartate--tRNA ligase, cytoplasmic OS=Homo sapiens OX=9606 GN=DARS PE=1 SV=2	HUMAN	8
192	14.09	14.09	38.43	31.94	31.94	sp|P62826|RAN_HUMAN	GTP-binding nuclear protein Ran OS=Homo sapiens OX=9606 GN=RAN PE=1 SV=3	HUMAN	7
193	14.01	14.05	14.76	11.43	9.667	sp|O60763|USO1_HUMAN	General vesicular transport factor p115 OS=Homo sapiens OX=9606 GN=USO1 PE=1 SV=2	HUMAN	7
194	13.95	16.28	38.14	21.99	18.21	sp|Q96AY3|FKB10_HUMAN	Peptidyl-prolyl cis-trans isomerase FKBP10 OS=Homo sapiens OX=9606 GN=FKBP10 PE=1 SV=1	HUMAN	12
195	13.9	13.94	36.92	34.62	28.97	sp|Q12905|ILF2_HUMAN	Interleukin enhancer-binding factor 2 OS=Homo sapiens OX=9606 GN=ILF2 PE=1 SV=2	HUMAN	7
196	13.87	15.96	53.36	50.2	39.53	sp|Q9Y696|CLIC4_HUMAN	Chloride intracellular channel protein 4 OS=Homo sapiens OX=9606 GN=CLIC4 PE=1 SV=4	HUMAN	9
197	13.61	13.68	15.97	10.95	8.086	sp|O95782|AP2A1_HUMAN	AP-2 complex subunit alpha-1 OS=Homo sapiens OX=9606 GN=AP2A1 PE=1 SV=3	HUMAN	7
198	13.46	13.59	28.91	20.07	12.52	sp|Q9NZN4|EHD2_HUMAN	EH domain-containing protein 2 OS=Homo sapiens OX=9606 GN=EHD2 PE=1 SV=2	HUMAN	6
199	13.38	13.67	27.52	23.37	9.405	sp|P26639|SYTC_HUMAN	Threonine--tRNA ligase, cytoplasmic OS=Homo sapiens OX=9606 GN=TARS PE=1 SV=3	HUMAN	7
200	13.37	13.42	37.55	32.49	27.44	sp|P47756|CAPZB_HUMAN	F-actin-capping protein subunit beta OS=Homo sapiens OX=9606 GN=CAPZB PE=1 SV=4	HUMAN	7
201	13.32	13.41	36.84	26.99	19.52	sp|P30153|2AAA_HUMAN	Serine/threonine-protein phosphatase 2A 65 kDa regulatory subunit A alpha isoform OS=Homo sapiens OX=9606 GN=PPP2R1A PE=1 SV=4	HUMAN	8
202	13.31	23.53	33.05	24.24	17.97	sp|P13647|K2C5_HUMAN	Keratin, type II cytoskeletal 5 OS=Homo sapiens OX=9606 GN=KRT5 PE=1 SV=3	HUMAN	12
203	13.28	13.35	36.65	32.52	19.17	sp|P07339|CATD_HUMAN	Cathepsin D OS=Homo sapiens OX=9606 GN=CTSD PE=1 SV=1	HUMAN	8
204	13.28	13.31	30.9	23.03	23.03	sp|Q15365|PCBP1_HUMAN	Poly(rC)-binding protein 1 OS=Homo sapiens OX=9606 GN=PCBP1 PE=1 SV=2	HUMAN	7
205	13.13	13.19	37.61	37.61	33.94	sp|Q15907|RB11B_HUMAN	Ras-related protein Rab-11B OS=Homo sapiens OX=9606 GN=RAB11B PE=1 SV=4	HUMAN	7
206	13.06	13.18	30.74	24.71	19.26	sp|P12268|IMDH2_HUMAN	Inosine-5'-monophosphate dehydrogenase 2 OS=Homo sapiens OX=9606 GN=IMPDH2 PE=1 SV=2	HUMAN	8
207	13.01	15.15	38.89	38.38	32.32	sp|P32119|PRDX2_HUMAN	Peroxiredoxin-2 OS=Homo sapiens OX=9606 GN=PRDX2 PE=1 SV=5	HUMAN	8
208	12.99	13.05	20.15	14.71	11.91	sp|Q96AC1|FERM2_HUMAN	Fermitin family homolog 2 OS=Homo sapiens OX=9606 GN=FERMT2 PE=1 SV=1	HUMAN	6
209	12.95	13	42.71	37.85	27.78	sp|Q02878|RL6_HUMAN	60S ribosomal protein L6 OS=Homo sapiens OX=9606 GN=RPL6 PE=1 SV=3	HUMAN	8
210	12.88	12.94	49.1	44.77	41.52	sp|P16152|CBR1_HUMAN	Carbonyl reductase [NADPH] 1 OS=Homo sapiens OX=9606 GN=CBR1 PE=1 SV=3	HUMAN	8
211	12.65	12.69	50.72	44.93	44.93	sp|P51149|RAB7A_HUMAN	Ras-related protein Rab-7a OS=Homo sapiens OX=9606 GN=RAB7A PE=1 SV=1	HUMAN	7
212	12.53	12.56	36.36	28.79	28.79	sp|P40261|NNMT_HUMAN	Nicotinamide N-methyltransferase OS=Homo sapiens OX=9606 GN=NNMT PE=1 SV=1	HUMAN	7
213	12.44	12.45	69.84	60.32	49.21	sp|Q99877|H2B1N_HUMAN	Histone H2B type 1-N OS=Homo sapiens OX=9606 GN=HIST1H2BN PE=1 SV=3	HUMAN	14
214	12.42	12.46	27.33	24.15	21.64	sp|Q07960|RHG01_HUMAN	Rho GTPase-activating protein 1 OS=Homo sapiens OX=9606 GN=ARHGAP1 PE=1 SV=1	HUMAN	9
215	12.38	12.47	26.78	20.76	18.07	sp|P04844|RPN2_HUMAN	Dolichyl-diphosphooligosaccharide--protein glycosyltransferase subunit 2 OS=Homo sapiens OX=9606 GN=RPN2 PE=1 SV=3	HUMAN	6
216	12.31	12.37	30.68	30.68	28.32	sp|P07858|CATB_HUMAN	Cathepsin B OS=Homo sapiens OX=9606 GN=CTSB PE=1 SV=3	HUMAN	8
217	12.2	12.2	50.27	50.27	35.29	sp|P30086|PEBP1_HUMAN	Phosphatidylethanolamine-binding protein 1 OS=Homo sapiens OX=9606 GN=PEBP1 PE=1 SV=3	HUMAN	6
218	12.17	12.22	35.62	32.57	22.39	sp|Q99536|VAT1_HUMAN	Synaptic vesicle membrane protein VAT-1 homolog OS=Homo sapiens OX=9606 GN=VAT1 PE=1 SV=2	HUMAN	6
219	12.1	12.17	27.24	24.12	19.46	sp|P62917|RL8_HUMAN	60S ribosomal protein L8 OS=Homo sapiens OX=9606 GN=RPL8 PE=1 SV=2	HUMAN	6
220	12.05	12.15	65.69	65.69	46.57	sp|P52565|GDIR1_HUMAN	Rho GDP-dissociation inhibitor 1 OS=Homo sapiens OX=9606 GN=ARHGDIA PE=1 SV=3	HUMAN	6
221	12.05	12.11	15.7	10.21	6.477	sp|P12110|CO6A2_HUMAN	Collagen alpha-2(VI) chain OS=Homo sapiens OX=9606 GN=COL6A2 PE=1 SV=4	HUMAN	6
222	12.03	12.08	24.88	12.04	10.27	sp|O60506|HNRPQ_HUMAN	Heterogeneous nuclear ribonucleoprotein Q OS=Homo sapiens OX=9606 GN=SYNCRIP PE=1 SV=2	HUMAN	6
223	12.01	12.01	30.26	30.26	28.21	sp|Q6NZI2|CAVN1_HUMAN	Caveolae-associated protein 1 OS=Homo sapiens OX=9606 GN=CAVIN1 PE=1 SV=1	HUMAN	10
224	11.92	12.05	24.51	16.53	8.683	sp|P07384|CAN1_HUMAN	Calpain-1 catalytic subunit OS=Homo sapiens OX=9606 GN=CAPN1 PE=1 SV=1	HUMAN	6
225	11.77	11.79	24.56	14.91	14.91	sp|P39656|OST48_HUMAN	Dolichyl-diphosphooligosaccharide--protein glycosyltransferase 48 kDa subunit OS=Homo sapiens OX=9606 GN=DDOST PE=1 SV=4	HUMAN	6
226	11.76	11.82	7.802	7.131	7.131	sp|Q9NQC3|RTN4_HUMAN	Reticulon-4 OS=Homo sapiens OX=9606 GN=RTN4 PE=1 SV=2	HUMAN	7
227	11.75	11.88	33.41	22.99	15.4	sp|O00231|PSD11_HUMAN	26S proteasome non-ATPase regulatory subunit 11 OS=Homo sapiens OX=9606 GN=PSMD11 PE=1 SV=3	HUMAN	6
228	11.71	11.76	18.72	12.62	10.31	sp|O00469|PLOD2_HUMAN	Procollagen-lysine,2-oxoglutarate 5-dioxygenase 2 OS=Homo sapiens OX=9606 GN=PLOD2 PE=1 SV=2	HUMAN	6
229	11.62	11.79	25.32	19.96	14.97	sp|P48643|TCPE_HUMAN	T-complex protein 1 subunit epsilon OS=Homo sapiens OX=9606 GN=CCT5 PE=1 SV=1	HUMAN	5
230	11.6	11.73	23.13	13.05	8.422	sp|P11216|PYGB_HUMAN	Glycogen phosphorylase, brain form OS=Homo sapiens OX=9606 GN=PYGB PE=1 SV=5	HUMAN	6
231	11.6	11.64	52.22	51.11	46.67	sp|P18085|ARF4_HUMAN	ADP-ribosylation factor 4 OS=Homo sapiens OX=9606 GN=ARF4 PE=1 SV=3	HUMAN	7
232	11.58	11.7	50.88	42.76	28.27	sp|P21796|VDAC1_HUMAN	Voltage-dependent anion-selective channel protein 1 OS=Homo sapiens OX=9606 GN=VDAC1 PE=1 SV=2	HUMAN	7
233	11.57	11.63	42.8	28	28	sp|P17931|LEG3_HUMAN	Galectin-3 OS=Homo sapiens OX=9606 GN=LGALS3 PE=1 SV=5	HUMAN	8
234	11.55	12	38.04	31.58	28.71	sp|P43686|PRS6B_HUMAN	26S proteasome regulatory subunit 6B OS=Homo sapiens OX=9606 GN=PSMC4 PE=1 SV=2	HUMAN	7
235	11.45	11.53	58.18	58.18	47.88	sp|P60981|DEST_HUMAN	Destrin OS=Homo sapiens OX=9606 GN=DSTN PE=1 SV=3	HUMAN	6
236	11.43	11.53	13.2	8.689	4.918	sp|O94979|SC31A_HUMAN	Protein transport protein Sec31A OS=Homo sapiens OX=9606 GN=SEC31A PE=1 SV=3	HUMAN	6
237	11.42	11.47	36.88	30.56	20.93	sp|P00387|NB5R3_HUMAN	NADH-cytochrome b5 reductase 3 OS=Homo sapiens OX=9606 GN=CYB5R3 PE=1 SV=3	HUMAN	5
238	11.3	19.05	42.8	27.54	17.58	sp|P02533|K1C14_HUMAN	Keratin, type I cytoskeletal 14 OS=Homo sapiens OX=9606 GN=KRT14 PE=1 SV=4	HUMAN	10
239	11.19	11.29	47.02	42.38	37.75	sp|P62277|RS13_HUMAN	40S ribosomal protein S13 OS=Homo sapiens OX=9606 GN=RPS13 PE=1 SV=2	HUMAN	6
240	11.17	11.24	27.08	20.6	15.05	sp|P23526|SAHH_HUMAN	Adenosylhomocysteinase OS=Homo sapiens OX=9606 GN=AHCY PE=1 SV=4	HUMAN	6
241	11.15	11.18	33.67	30.27	27.21	sp|P45880|VDAC2_HUMAN	Voltage-dependent anion-selective channel protein 2 OS=Homo sapiens OX=9606 GN=VDAC2 PE=1 SV=2	HUMAN	6
242	11.12	11.22	14.51	10.01	8.809	sp|Q9Y4L1|HYOU1_HUMAN	Hypoxia up-regulated protein 1 OS=Homo sapiens OX=9606 GN=HYOU1 PE=1 SV=1	HUMAN	6
243	10.89	10.96	43.11	31.44	18.26	sp|P40925|MDHC_HUMAN	Malate dehydrogenase, cytoplasmic OS=Homo sapiens OX=9606 GN=MDH1 PE=1 SV=4	HUMAN	5
244	10.88	11.15	8.761	5.092	2.471	sp|Q92616|GCN1_HUMAN	eIF-2-alpha kinase activator GCN1 OS=Homo sapiens OX=9606 GN=GCN1 PE=1 SV=6	HUMAN	4
245	10.88	10.94	17.33	9.733	8.984	sp|P11586|C1TC_HUMAN	C-1-tetrahydrofolate synthase, cytoplasmic OS=Homo sapiens OX=9606 GN=MTHFD1 PE=1 SV=3	HUMAN	7
246	10.83	10.85	58.28	40.4	40.4	sp|P60660|MYL6_HUMAN	Myosin light polypeptide 6 OS=Homo sapiens OX=9606 GN=MYL6 PE=1 SV=2	HUMAN	7
247	10.81	10.94	33.26	27.87	24.59	sp|P36578|RL4_HUMAN	60S ribosomal protein L4 OS=Homo sapiens OX=9606 GN=RPL4 PE=1 SV=5	HUMAN	8
248	10.71	10.84	27.73	16.41	6.957	sp|P33176|KINH_HUMAN	Kinesin-1 heavy chain OS=Homo sapiens OX=9606 GN=KIF5B PE=1 SV=1	HUMAN	5
249	10.69	10.71	43.84	41.1	41.1	sp|P62249|RS16_HUMAN	40S ribosomal protein S16 OS=Homo sapiens OX=9606 GN=RPS16 PE=1 SV=2	HUMAN	6
250	10.66	10.72	38.37	36.05	22.67	sp|Q9UJ70|NAGK_HUMAN	N-acetyl-D-glucosamine kinase OS=Homo sapiens OX=9606 GN=NAGK PE=1 SV=4	HUMAN	6
251	10.6	16.6	48.34	48.34	36.9	sp|Q13162|PRDX4_HUMAN	Peroxiredoxin-4 OS=Homo sapiens OX=9606 GN=PRDX4 PE=1 SV=1	HUMAN	10
252	10.56	10.77	37.5	33.47	29.03	sp|P18124|RL7_HUMAN	60S ribosomal protein L7 OS=Homo sapiens OX=9606 GN=RPL7 PE=1 SV=1	HUMAN	7
253	10.51	10.52	19.79	16.21	12.63	sp|Q96KP4|CNDP2_HUMAN	Cytosolic non-specific dipeptidase OS=Homo sapiens OX=9606 GN=CNDP2 PE=1 SV=2	HUMAN	5
254	10.49	10.54	27.72	27.72	27.72	sp|P62834|RAP1A_HUMAN	Ras-related protein Rap-1A OS=Homo sapiens OX=9606 GN=RAP1A PE=1 SV=1	HUMAN	6
255	10.43	10.49	21.84	17.41	12.15	sp|P12956|XRCC6_HUMAN	X-ray repair cross-complementing protein 6 OS=Homo sapiens OX=9606 GN=XRCC6 PE=1 SV=2	HUMAN	6
256	10.4	12.55	29.3	22.81	18.42	sp|Q14195|DPYL3_HUMAN	Dihydropyrimidinase-related protein 3 OS=Homo sapiens OX=9606 GN=DPYSL3 PE=1 SV=1	HUMAN	9
257	10.4	10.46	73.17	39.51	31.71	sp|P62820|RAB1A_HUMAN	Ras-related protein Rab-1A OS=Homo sapiens OX=9606 GN=RAB1A PE=1 SV=3	HUMAN	5
258	10.35	10.43	20.08	14.62	6.694	sp|P13010|XRCC5_HUMAN	X-ray repair cross-complementing protein 5 OS=Homo sapiens OX=9606 GN=XRCC5 PE=1 SV=3	HUMAN	5
259	10.34	10.38	35.66	35.66	28.67	sp|P52907|CAZA1_HUMAN	F-actin-capping protein subunit alpha-1 OS=Homo sapiens OX=9606 GN=CAPZA1 PE=1 SV=3	HUMAN	6
260	10.29	11.2	21.19	16.83	11.88	sp|P50995|ANX11_HUMAN	Annexin A11 OS=Homo sapiens OX=9606 GN=ANXA11 PE=1 SV=1	HUMAN	7
261	10.26	42.28	71.88	67.11	65.52	sp|P68133|ACTS_HUMAN	Actin, alpha skeletal muscle OS=Homo sapiens OX=9606 GN=ACTA1 PE=1 SV=1	HUMAN	96
262	10.21	10.22	23.65	14.36	8.108	sp|P27824|CALX_HUMAN	Calnexin OS=Homo sapiens OX=9606 GN=CANX PE=1 SV=2	HUMAN	5
263	10.14	12.2	11.43	9.386	8.02	sp|Q9UHD8|SEPT9_HUMAN	Septin-9 OS=Homo sapiens OX=9606 GN=SEPT9 PE=1 SV=2	HUMAN	7
264	10.09	10.17	39.02	33.74	24.8	sp|P60900|PSA6_HUMAN	Proteasome subunit alpha type-6 OS=Homo sapiens OX=9606 GN=PSMA6 PE=1 SV=1	HUMAN	5
265	10.04	10.08	23.91	23.57	19.87	sp|P46777|RL5_HUMAN	60S ribosomal protein L5 OS=Homo sapiens OX=9606 GN=RPL5 PE=1 SV=3	HUMAN	5
266	10.04	10.06	31.44	26.29	26.29	sp|P62081|RS7_HUMAN	40S ribosomal protein S7 OS=Homo sapiens OX=9606 GN=RPS7 PE=1 SV=1	HUMAN	5
267	10.02	10.1	34.23	28.52	16.78	sp|P12236|ADT3_HUMAN	ADP/ATP translocase 3 OS=Homo sapiens OX=9606 GN=SLC25A6 PE=1 SV=4	HUMAN	6
268	10.01	10.05	22.66	22.66	20.54	sp|Q15293|RCN1_HUMAN	Reticulocalbin-1 OS=Homo sapiens OX=9606 GN=RCN1 PE=1 SV=1	HUMAN	5
269	9.95	10	22.53	22.53	22.53	sp|P15880|RS2_HUMAN	40S ribosomal protein S2 OS=Homo sapiens OX=9606 GN=RPS2 PE=1 SV=2	HUMAN	6
270	9.94	9.98	38.31	32.18	31.03	sp|P30040|ERP29_HUMAN	Endoplasmic reticulum resident protein 29 OS=Homo sapiens OX=9606 GN=ERP29 PE=1 SV=4	HUMAN	7
271	9.92	12.05	18.84	9.947	4.489	sp|O43795|MYO1B_HUMAN	Unconventional myosin-Ib OS=Homo sapiens OX=9606 GN=MYO1B PE=1 SV=3	HUMAN	5
272	9.91	9.97	46.33	32.67	25	sp|O15144|ARPC2_HUMAN	Actin-related protein 2/3 complex subunit 2 OS=Homo sapiens OX=9606 GN=ARPC2 PE=1 SV=1	HUMAN	5
273	9.84	9.95	12.61	10.55	10.55	sp|Q00839|HNRPU_HUMAN	Heterogeneous nuclear ribonucleoprotein U OS=Homo sapiens OX=9606 GN=HNRNPU PE=1 SV=6	HUMAN	10
274	9.83	9.86	41.52	36.26	36.26	sp|P19105|ML12A_HUMAN	Myosin regulatory light chain 12A OS=Homo sapiens OX=9606 GN=MYL12A PE=1 SV=2	HUMAN	5
275	9.75	9.85	11.72	6.151	4.703	sp|Q14152|EIF3A_HUMAN	Eukaryotic translation initiation factor 3 subunit A OS=Homo sapiens OX=9606 GN=EIF3A PE=1 SV=1	HUMAN	6
276	9.72	9.91	22.17	8.541	8.541	sp|P16615|AT2A2_HUMAN	Sarcoplasmic/endoplasmic reticulum calcium ATPase 2 OS=Homo sapiens OX=9606 GN=ATP2A2 PE=1 SV=1	HUMAN	6
277	9.66	9.7	19.39	19.39	19.39	sp|P25786|PSA1_HUMAN	Proteasome subunit alpha type-1 OS=Homo sapiens OX=9606 GN=PSMA1 PE=1 SV=1	HUMAN	5
278	9.64	16.86	42.51	38.46	34.82	sp|P61981|1433G_HUMAN	14-3-3 protein gamma OS=Homo sapiens OX=9606 GN=YWHAG PE=1 SV=2	HUMAN	10
279	9.61	9.66	50	41.07	41.07	sp|P59998|ARPC4_HUMAN	Actin-related protein 2/3 complex subunit 4 OS=Homo sapiens OX=9606 GN=ARPC4 PE=1 SV=3	HUMAN	6
280	9.6	9.64	64.94	48.05	31.17	sp|P63241|IF5A1_HUMAN	Eukaryotic translation initiation factor 5A-1 OS=Homo sapiens OX=9606 GN=EIF5A PE=1 SV=2	HUMAN	5
281	9.56	9.61	27.8	12.15	12.15	sp|Q13838|DX39B_HUMAN	Spliceosome RNA helicase DDX39B OS=Homo sapiens OX=9606 GN=DDX39B PE=1 SV=1	HUMAN	5
282	9.41	9.46	29.1	21.05	18.27	sp|Q13642|FHL1_HUMAN	Four and a half LIM domains protein 1 OS=Homo sapiens OX=9606 GN=FHL1 PE=1 SV=4	HUMAN	6
283	9.35	9.48	37.16	19.59	15.2	sp|P31939|PUR9_HUMAN	Bifunctional purine biosynthesis protein PURH OS=Homo sapiens OX=9606 GN=ATIC PE=1 SV=3	HUMAN	6
284	9.33	9.38	16.78	11.42	9.207	sp|Q92598|HS105_HUMAN	Heat shock protein 105 kDa OS=Homo sapiens OX=9606 GN=HSPH1 PE=1 SV=1	HUMAN	5
285	9.32	9.36	27.31	18.46	16.38	sp|P26599|PTBP1_HUMAN	Polypyrimidine tract-binding protein 1 OS=Homo sapiens OX=9606 GN=PTBP1 PE=1 SV=1	HUMAN	5
286	9.32	9.36	34.57	34.57	25.53	sp|Q07020|RL18_HUMAN	60S ribosomal protein L18 OS=Homo sapiens OX=9606 GN=RPL18 PE=1 SV=2	HUMAN	4
287	9.29	9.4	27.76	13.52	11.39	sp|P36871|PGM1_HUMAN	Phosphoglucomutase-1 OS=Homo sapiens OX=9606 GN=PGM1 PE=1 SV=3	HUMAN	6
288	9.28	9.32	49.61	49.61	35.66	sp|Q16777|H2A2C_HUMAN	Histone H2A type 2-C OS=Homo sapiens OX=9606 GN=HIST2H2AC PE=1 SV=4	HUMAN	5
289	9.27	25.12	31.4	26.96	25.6	sp|P15311|EZRI_HUMAN	Ezrin OS=Homo sapiens OX=9606 GN=EZR PE=1 SV=4	HUMAN	15
290	9.15	9.22	20.39	18.45	18.45	sp|Q99439|CNN2_HUMAN	Calponin-2 OS=Homo sapiens OX=9606 GN=CNN2 PE=1 SV=4	HUMAN	5
291	9.1	9.25	21.92	11.32	10.04	sp|P23246|SFPQ_HUMAN	Splicing factor, proline- and glutamine-rich OS=Homo sapiens OX=9606 GN=SFPQ PE=1 SV=2	HUMAN	5
292	9.1	9.18	27.51	25.21	25.21	sp|Q6IBS0|TWF2_HUMAN	Twinfilin-2 OS=Homo sapiens OX=9606 GN=TWF2 PE=1 SV=2	HUMAN	5
293	9.01	12.03	20	16.77	8.226	sp|Q03252|LMNB2_HUMAN	Lamin-B2 OS=Homo sapiens OX=9606 GN=LMNB2 PE=1 SV=4	HUMAN	5
294	8.97	9.06	30.08	22.46	15.47	sp|P41091|IF2G_HUMAN	Eukaryotic translation initiation factor 2 subunit 3 OS=Homo sapiens OX=9606 GN=EIF2S3 PE=1 SV=3	HUMAN	4
295	8.97	9.06	35.68	32.78	20.75	sp|P78417|GSTO1_HUMAN	Glutathione S-transferase omega-1 OS=Homo sapiens OX=9606 GN=GSTO1 PE=1 SV=2	HUMAN	5
296	8.95	12.31	29.32	23.84	23.84	sp|Q15366|PCBP2_HUMAN	Poly(rC)-binding protein 2 OS=Homo sapiens OX=9606 GN=PCBP2 PE=1 SV=1	HUMAN	7
297	8.93	9	21.1	14.15	14.15	sp|P11279|LAMP1_HUMAN	Lysosome-associated membrane glycoprotein 1 OS=Homo sapiens OX=9606 GN=LAMP1 PE=1 SV=3	HUMAN	6
298	8.87	8.97	27.88	27.88	16.81	sp|P16401|H15_HUMAN	Histone H1.5 OS=Homo sapiens OX=9606 GN=HIST1H1B PE=1 SV=3	HUMAN	5
299	8.85	8.89	24.47	15.07	8.688	sp|Q9Y262|EIF3L_HUMAN	Eukaryotic translation initiation factor 3 subunit L OS=Homo sapiens OX=9606 GN=EIF3L PE=1 SV=1	HUMAN	4
300	8.84	9.18	28.73	21.05	13.16	sp|Q9Y265|RUVB1_HUMAN	RuvB-like 1 OS=Homo sapiens OX=9606 GN=RUVBL1 PE=1 SV=1	HUMAN	4
301	8.84	8.98	35.74	33.08	23.19	sp|P28074|PSB5_HUMAN	Proteasome subunit beta type-5 OS=Homo sapiens OX=9606 GN=PSMB5 PE=1 SV=3	HUMAN	5
302	8.81	8.87	54.29	52.38	52.38	sp|P31949|S10AB_HUMAN	Protein S100-A11 OS=Homo sapiens OX=9606 GN=S100A11 PE=1 SV=2	HUMAN	5
303	8.79	8.95	22.84	13.31	11.87	sp|P07686|HEXB_HUMAN	Beta-hexosaminidase subunit beta OS=Homo sapiens OX=9606 GN=HEXB PE=1 SV=3	HUMAN	5
304	8.78	17.07	44.72	37.4	37.4	sp|Q04917|1433F_HUMAN	14-3-3 protein eta OS=Homo sapiens OX=9606 GN=YWHAH PE=1 SV=4	HUMAN	11
305	8.76	8.84	23.36	16.27	16.27	sp|P12277|KCRB_HUMAN	Creatine kinase B-type OS=Homo sapiens OX=9606 GN=CKB PE=1 SV=1	HUMAN	5
306	8.74	8.76	10.71	10.71	8.929	sp|P34897|GLYM_HUMAN	Serine hydroxymethyltransferase, mitochondrial OS=Homo sapiens OX=9606 GN=SHMT2 PE=1 SV=3	HUMAN	4
307	8.72	15.89	44.31	36.59	36.18	sp|P31946|1433B_HUMAN	14-3-3 protein beta/alpha OS=Homo sapiens OX=9606 GN=YWHAB PE=1 SV=3	HUMAN	10
308	8.68	8.76	51.32	46.56	30.69	sp|Q99497|PARK7_HUMAN	Protein/nucleic acid deglycase DJ-1 OS=Homo sapiens OX=9606 GN=PARK7 PE=1 SV=2	HUMAN	4
309	8.68	8.7	18.83	14.74	14.74	sp|O14773|TPP1_HUMAN	Tripeptidyl-peptidase 1 OS=Homo sapiens OX=9606 GN=TPP1 PE=1 SV=2	HUMAN	5
310	8.67	8.74	47.2	36.45	31.31	sp|P30044|PRDX5_HUMAN	Peroxiredoxin-5, mitochondrial OS=Homo sapiens OX=9606 GN=PRDX5 PE=1 SV=4	HUMAN	5
311	8.65	8.79	37.5	37.5	29.55	sp|Q02543|RL18A_HUMAN	60S ribosomal protein L18a OS=Homo sapiens OX=9606 GN=RPL18A PE=1 SV=2	HUMAN	5
312	8.63	8.73	36.78	31.42	22.22	sp|P25789|PSA4_HUMAN	Proteasome subunit alpha type-4 OS=Homo sapiens OX=9606 GN=PSMA4 PE=1 SV=1	HUMAN	5
313	8.61	8.64	31.44	23.41	15.38	sp|Q99623|PHB2_HUMAN	Prohibitin-2 OS=Homo sapiens OX=9606 GN=PHB2 PE=1 SV=2	HUMAN	4
314	8.6	8.63	36.18	36.18	26.32	sp|P61088|UBE2N_HUMAN	Ubiquitin-conjugating enzyme E2 N OS=Homo sapiens OX=9606 GN=UBE2N PE=1 SV=1	HUMAN	4
315	8.59	8.76	9.02	3.848	2.586	sp|P01024|CO3_HUMAN	Complement C3 OS=Homo sapiens OX=9606 GN=C3 PE=1 SV=2	HUMAN	5
316	8.54	8.61	33.82	27.21	19.49	sp|P35232|PHB_HUMAN	Prohibitin OS=Homo sapiens OX=9606 GN=PHB PE=1 SV=1	HUMAN	5
317	8.54	8.58	22.58	19.71	19.71	sp|Q14192|FHL2_HUMAN	Four and a half LIM domains protein 2 OS=Homo sapiens OX=9606 GN=FHL2 PE=1 SV=3	HUMAN	5
318	8.5	8.52	37.26	31.6	24.06	sp|P61019|RAB2A_HUMAN	Ras-related protein Rab-2A OS=Homo sapiens OX=9606 GN=RAB2A PE=1 SV=1	HUMAN	4
319	8.47	8.56	15	10.9	9.872	sp|P17858|PFKAL_HUMAN	ATP-dependent 6-phosphofructokinase, liver type OS=Homo sapiens OX=9606 GN=PFKL PE=1 SV=6	HUMAN	5
320	8.46	8.55	46.58	40.17	39.74	sp|P25787|PSA2_HUMAN	Proteasome subunit alpha type-2 OS=Homo sapiens OX=9606 GN=PSMA2 PE=1 SV=2	HUMAN	6
321	8.43	8.56	18.58	10.73	9.004	sp|Q16222|UAP1_HUMAN	UDP-N-acetylhexosamine pyrophosphorylase OS=Homo sapiens OX=9606 GN=UAP1 PE=1 SV=3	HUMAN	4
322	8.39	15.51	24.52	19.4	15.78	sp|P08729|K2C7_HUMAN	Keratin, type II cytoskeletal 7 OS=Homo sapiens OX=9606 GN=KRT7 PE=1 SV=5	HUMAN	11
323	8.39	8.46	17.04	13.45	8.072	sp|O94925|GLSK_HUMAN	Glutaminase kidney isoform, mitochondrial OS=Homo sapiens OX=9606 GN=GLS PE=1 SV=1	HUMAN	4
324	8.39	8.46	31.02	31.02	25.93	sp|P51148|RAB5C_HUMAN	Ras-related protein Rab-5C OS=Homo sapiens OX=9606 GN=RAB5C PE=1 SV=2	HUMAN	4
325	8.3	10.54	37.53	24.71	16.48	sp|Q16181|SEPT7_HUMAN	Septin-7 OS=Homo sapiens OX=9606 GN=SEPT7 PE=1 SV=2	HUMAN	5
326	8.29	8.31	11.05	9.164	5.795	sp|P16070|CD44_HUMAN	CD44 antigen OS=Homo sapiens OX=9606 GN=CD44 PE=1 SV=3	HUMAN	5
327	8.27	9.45	13.96	11.92	10.57	sp|O60568|PLOD3_HUMAN	Procollagen-lysine,2-oxoglutarate 5-dioxygenase 3 OS=Homo sapiens OX=9606 GN=PLOD3 PE=1 SV=1	HUMAN	7
328	8.27	8.44	15.48	9.935	7.484	sp|P47897|SYQ_HUMAN	Glutamine--tRNA ligase OS=Homo sapiens OX=9606 GN=QARS PE=1 SV=1	HUMAN	4
329	8.24	8.3	9.532	5.998	4.108	sp|Q15393|SF3B3_HUMAN	Splicing factor 3B subunit 3 OS=Homo sapiens OX=9606 GN=SF3B3 PE=1 SV=4	HUMAN	4
330	8.24	8.3	25.14	25.14	17.71	sp|Q9Y3F4|STRAP_HUMAN	Serine-threonine kinase receptor-associated protein OS=Homo sapiens OX=9606 GN=STRAP PE=1 SV=1	HUMAN	4
331	8.24	8.26	46.09	36.72	36.72	sp|P62987|RL40_HUMAN	Ubiquitin-60S ribosomal protein L40 OS=Homo sapiens OX=9606 GN=UBA52 PE=1 SV=2	HUMAN	6
332	8.23	8.36	23.12	21.7	14.6	sp|P12955|PEPD_HUMAN	Xaa-Pro dipeptidase OS=Homo sapiens OX=9606 GN=PEPD PE=1 SV=3	HUMAN	5
333	8.2	8.33	23.72	13.49	3.808	sp|P55786|PSA_HUMAN	Puromycin-sensitive aminopeptidase OS=Homo sapiens OX=9606 GN=NPEPPS PE=1 SV=2	HUMAN	3
334	8.19	8.34	13.51	7.193	4.386	sp|Q16531|DDB1_HUMAN	DNA damage-binding protein 1 OS=Homo sapiens OX=9606 GN=DDB1 PE=1 SV=1	HUMAN	4
335	8.17	8.25	13.91	11.25	9.844	sp|Q16822|PCKGM_HUMAN	Phosphoenolpyruvate carboxykinase [GTP], mitochondrial OS=Homo sapiens OX=9606 GN=PCK2 PE=1 SV=4	HUMAN	5
336	8.08	8.15	11.74	6.935	5.257	sp|Q12906|ILF3_HUMAN	Interleukin enhancer-binding factor 3 OS=Homo sapiens OX=9606 GN=ILF3 PE=1 SV=3	HUMAN	4
337	8.06	8.14	37.27	37.27	23.99	sp|P21964|COMT_HUMAN	Catechol O-methyltransferase OS=Homo sapiens OX=9606 GN=COMT PE=1 SV=2	HUMAN	4
338	8.04	8.05	47.15	34.2	34.2	sp|P61586|RHOA_HUMAN	Transforming protein RhoA OS=Homo sapiens OX=9606 GN=RHOA PE=1 SV=1	HUMAN	4
339	8.03	10.03	28.32	22.73	22.73	sp|P47755|CAZA2_HUMAN	F-actin-capping protein subunit alpha-2 OS=Homo sapiens OX=9606 GN=CAPZA2 PE=1 SV=3	HUMAN	5
340	8.02	8.02	21.57	18.82	18.82	sp|P25788|PSA3_HUMAN	Proteasome subunit alpha type-3 OS=Homo sapiens OX=9606 GN=PSMA3 PE=1 SV=2	HUMAN	4
341	8.01	8.41	25.34	19.46	15.38	sp|P16402|H13_HUMAN	Histone H1.3 OS=Homo sapiens OX=9606 GN=HIST1H1D PE=1 SV=2	HUMAN	5
342	8	8	8.719	7.084	7.084	sp|P02765|FETUA_HUMAN	Alpha-2-HS-glycoprotein OS=Homo sapiens OX=9606 GN=AHSG PE=1 SV=1	HUMAN	9
343	8	8	27.21	19.85	19.85	sp|Q16695|H31T_HUMAN	Histone H3.1t OS=Homo sapiens OX=9606 GN=HIST3H3 PE=1 SV=3	HUMAN	6
344	7.95	8.06	24.91	24.91	16.37	sp|P29692|EF1D_HUMAN	Elongation factor 1-delta OS=Homo sapiens OX=9606 GN=EEF1D PE=1 SV=5	HUMAN	5
345	7.93	8.09	27.83	17.63	12.8	sp|P49419|AL7A1_HUMAN	Alpha-aminoadipic semialdehyde dehydrogenase OS=Homo sapiens OX=9606 GN=ALDH7A1 PE=1 SV=5	HUMAN	5
346	7.93	8.09	52.81	38.2	20.22	sp|Q03135|CAV1_HUMAN	Caveolin-1 OS=Homo sapiens OX=9606 GN=CAV1 PE=1 SV=4	HUMAN	4
347	7.92	7.98	18.25	18.25	13.37	sp|P62333|PRS10_HUMAN	26S proteasome regulatory subunit 10B OS=Homo sapiens OX=9606 GN=PSMC6 PE=1 SV=1	HUMAN	4
348	7.89	8.14	25.47	15.17	8.989	sp|O43242|PSMD3_HUMAN	26S proteasome non-ATPase regulatory subunit 3 OS=Homo sapiens OX=9606 GN=PSMD3 PE=1 SV=2	HUMAN	4
349	7.88	8.02	12.24	7.653	4.167	sp|Q9P2J5|SYLC_HUMAN	Leucine--tRNA ligase, cytoplasmic OS=Homo sapiens OX=9606 GN=LARS PE=1 SV=2	HUMAN	4
350	7.87	7.95	26.46	26.46	18.83	sp|O15173|PGRC2_HUMAN	Membrane-associated progesterone receptor component 2 OS=Homo sapiens OX=9606 GN=PGRMC2 PE=1 SV=1	HUMAN	4
351	7.86	7.96	21.71	18.57	11.71	sp|Q70UQ0|IKIP_HUMAN	Inhibitor of nuclear factor kappa-B kinase-interacting protein OS=Homo sapiens OX=9606 GN=IKBIP PE=1 SV=1	HUMAN	4
352	7.83	7.92	24.28	18.32	11.26	sp|P01871|IGHM_HUMAN	Immunoglobulin heavy constant mu OS=Homo sapiens OX=9606 GN=IGHM PE=1 SV=4	HUMAN	4
353	7.81	8.31	14.77	11.82	8.272	sp|P16278|BGAL_HUMAN	Beta-galactosidase OS=Homo sapiens OX=9606 GN=GLB1 PE=1 SV=2	HUMAN	4
354	7.79	8.03	22.35	13.12	6.191	sp|P53618|COPB_HUMAN	Coatomer subunit beta OS=Homo sapiens OX=9606 GN=COPB1 PE=1 SV=3	HUMAN	4
355	7.79	7.84	18.59	10.99	10.99	sp|Q14103|HNRPD_HUMAN	Heterogeneous nuclear ribonucleoprotein D0 OS=Homo sapiens OX=9606 GN=HNRNPD PE=1 SV=1	HUMAN	4
356	7.78	8.57	29.44	24.37	11.17	sp|P61160|ARP2_HUMAN	Actin-related protein 2 OS=Homo sapiens OX=9606 GN=ACTR2 PE=1 SV=1	HUMAN	3
357	7.74	7.79	22.7	13.51	13.51	sp|P40121|CAPG_HUMAN	Macrophage-capping protein OS=Homo sapiens OX=9606 GN=CAPG PE=1 SV=2	HUMAN	5
358	7.65	9.69	35.11	28.53	21	sp|P09525|ANXA4_HUMAN	Annexin A4 OS=Homo sapiens OX=9606 GN=ANXA4 PE=1 SV=4	HUMAN	6
359	7.64	7.73	15.71	14.13	7.46	sp|P08195|4F2_HUMAN	4F2 cell-surface antigen heavy chain OS=Homo sapiens OX=9606 GN=SLC3A2 PE=1 SV=3	HUMAN	3
360	7.63	7.81	16.46	11.8	6.584	sp|Q92841|DDX17_HUMAN	Probable ATP-dependent RNA helicase DDX17 OS=Homo sapiens OX=9606 GN=DDX17 PE=1 SV=2	HUMAN	5
361	7.61	7.82	29.85	27.38	20	sp|P14550|AK1A1_HUMAN	Alcohol dehydrogenase [NADP(+)] OS=Homo sapiens OX=9606 GN=AKR1A1 PE=1 SV=3	HUMAN	5
362	7.6	7.72	19.23	12.47	8.042	sp|P45974|UBP5_HUMAN	Ubiquitin carboxyl-terminal hydrolase 5 OS=Homo sapiens OX=9606 GN=USP5 PE=1 SV=2	HUMAN	4
363	7.59	7.7	11.02	10.18	4.617	sp|Q99460|PSMD1_HUMAN	26S proteasome non-ATPase regulatory subunit 1 OS=Homo sapiens OX=9606 GN=PSMD1 PE=1 SV=2	HUMAN	3
364	7.54	7.62	24.84	24.84	24.84	sp|P04216|THY1_HUMAN	Thy-1 membrane glycoprotein OS=Homo sapiens OX=9606 GN=THY1 PE=1 SV=2	HUMAN	4
365	7.51	7.58	29.6	29.6	29.6	sp|P62851|RS25_HUMAN	40S ribosomal protein S25 OS=Homo sapiens OX=9606 GN=RPS25 PE=1 SV=1	HUMAN	4
366	7.45	7.57	21.66	21.66	21.66	sp|Q15404|RSU1_HUMAN	Ras suppressor protein 1 OS=Homo sapiens OX=9606 GN=RSU1 PE=1 SV=3	HUMAN	5
367	7.42	7.46	11.94	11.94	10.32	sp|P54578|UBP14_HUMAN	Ubiquitin carboxyl-terminal hydrolase 14 OS=Homo sapiens OX=9606 GN=USP14 PE=1 SV=3	HUMAN	4
368	7.41	7.63	15.86	11.53	4.634	sp|P55060|XPO2_HUMAN	Exportin-2 OS=Homo sapiens OX=9606 GN=CSE1L PE=1 SV=3	HUMAN	5
369	7.4	7.52	25.71	20.95	11.11	sp|P05198|IF2A_HUMAN	Eukaryotic translation initiation factor 2 subunit 1 OS=Homo sapiens OX=9606 GN=EIF2S1 PE=1 SV=3	HUMAN	4
370	7.29	7.42	21.98	16.91	13.04	sp|O75874|IDHC_HUMAN	Isocitrate dehydrogenase [NADP] cytoplasmic OS=Homo sapiens OX=9606 GN=IDH1 PE=1 SV=2	HUMAN	4
371	7.27	7.3	19.56	19.56	19.56	sp|P24534|EF1B_HUMAN	Elongation factor 1-beta OS=Homo sapiens OX=9606 GN=EEF1B2 PE=1 SV=3	HUMAN	4
372	7.17	7.32	33.99	25.21	12.18	sp|P22626|ROA2_HUMAN	Heterogeneous nuclear ribonucleoproteins A2/B1 OS=Homo sapiens OX=9606 GN=HNRNPA2B1 PE=1 SV=2	HUMAN	4
373	7.14	9.77	17.06	13.82	11.95	sp|P20700|LMNB1_HUMAN	Lamin-B1 OS=Homo sapiens OX=9606 GN=LMNB1 PE=1 SV=2	HUMAN	5
374	7.14	7.23	14.45	14.12	10.84	sp|P02771|FETA_HUMAN	Alpha-fetoprotein OS=Homo sapiens OX=9606 GN=AFP PE=1 SV=1	HUMAN	6
375	7.13	7.23	30.85	19.15	16.49	sp|P61163|ACTZ_HUMAN	Alpha-centractin OS=Homo sapiens OX=9606 GN=ACTR1A PE=1 SV=1	HUMAN	4
376	7.13	7.18	23.23	10.61	10.61	sp|Q9NTK5|OLA1_HUMAN	Obg-like ATPase 1 OS=Homo sapiens OX=9606 GN=OLA1 PE=1 SV=2	HUMAN	4
377	7.1	7.22	15.63	11.49	7.126	sp|Q96CW1|AP2M1_HUMAN	AP-2 complex subunit mu OS=Homo sapiens OX=9606 GN=AP2M1 PE=1 SV=2	HUMAN	4
378	7.08	7.17	28.36	23.51	20.9	sp|P04632|CPNS1_HUMAN	Calpain small subunit 1 OS=Homo sapiens OX=9606 GN=CAPNS1 PE=1 SV=1	HUMAN	4
379	7.07	7.26	27.65	14.02	11.27	sp|P40939|ECHA_HUMAN	Trifunctional enzyme subunit alpha, mitochondrial OS=Homo sapiens OX=9606 GN=HADHA PE=1 SV=2	HUMAN	4
380	7.07	7.14	9.875	7.069	4.262	sp|O43592|XPOT_HUMAN	Exportin-T OS=Homo sapiens OX=9606 GN=XPOT PE=1 SV=2	HUMAN	3
381	7.03	21.48	43.62	36.17	18.44	sp|P02538|K2C6A_HUMAN	Keratin, type II cytoskeletal 6A OS=Homo sapiens OX=9606 GN=KRT6A PE=1 SV=3	HUMAN	11
382	7.03	7.07	19.21	9.852	9.852	sp|Q9BS26|ERP44_HUMAN	Endoplasmic reticulum resident protein 44 OS=Homo sapiens OX=9606 GN=ERP44 PE=1 SV=1	HUMAN	4
383	6.95	7.16	27.69	14.52	9.946	sp|P09651|ROA1_HUMAN	Heterogeneous nuclear ribonucleoprotein A1 OS=Homo sapiens OX=9606 GN=HNRNPA1 PE=1 SV=5	HUMAN	5
384	6.93	7.04	12.08	7.03	6.238	sp|P22102|PUR2_HUMAN	Trifunctional purine biosynthetic protein adenosine-3 OS=Homo sapiens OX=9606 GN=GART PE=1 SV=1	HUMAN	4
385	6.87	6.97	21.51	12.54	10.39	sp|P00367|DHE3_HUMAN	Glutamate dehydrogenase 1, mitochondrial OS=Homo sapiens OX=9606 GN=GLUD1 PE=1 SV=2	HUMAN	4
386	6.84	6.89	41.45	41.45	19.08	sp|P62269|RS18_HUMAN	40S ribosomal protein S18 OS=Homo sapiens OX=9606 GN=RPS18 PE=1 SV=3	HUMAN	3
387	6.82	6.96	15.76	11.22	8.701	sp|Q05682|CALD1_HUMAN	Caldesmon OS=Homo sapiens OX=9606 GN=CALD1 PE=1 SV=3	HUMAN	5
388	6.8	6.92	31.38	24.47	8.777	sp|P35237|SPB6_HUMAN	Serpin B6 OS=Homo sapiens OX=9606 GN=SERPINB6 PE=1 SV=3	HUMAN	3
389	6.76	6.85	48.7	47.83	47.83	sp|P62888|RL30_HUMAN	60S ribosomal protein L30 OS=Homo sapiens OX=9606 GN=RPL30 PE=1 SV=2	HUMAN	4
390	6.74	6.91	18.48	11.35	9.887	sp|P38606|VATA_HUMAN	V-type proton ATPase catalytic subunit A OS=Homo sapiens OX=9606 GN=ATP6V1A PE=1 SV=2	HUMAN	5
391	6.7	6.8	35.98	33.05	12.97	sp|P28072|PSB6_HUMAN	Proteasome subunit beta type-6 OS=Homo sapiens OX=9606 GN=PSMB6 PE=1 SV=4	HUMAN	3
392	6.69	6.76	25.94	22.56	16.54	sp|P62424|RL7A_HUMAN	60S ribosomal protein L7a OS=Homo sapiens OX=9606 GN=RPL7A PE=1 SV=2	HUMAN	4
393	6.67	6.7	14.35	10.93	9.339	sp|P17980|PRS6A_HUMAN	26S proteasome regulatory subunit 6A OS=Homo sapiens OX=9606 GN=PSMC3 PE=1 SV=3	HUMAN	3
394	6.64	6.76	29.68	14.97	14.97	sp|P11766|ADHX_HUMAN	Alcohol dehydrogenase class-3 OS=Homo sapiens OX=9606 GN=ADH5 PE=1 SV=4	HUMAN	4
395	6.64	6.74	6.652	3.688	3.688	sp|Q8WX93|PALLD_HUMAN	Palladin OS=Homo sapiens OX=9606 GN=PALLD PE=1 SV=3	HUMAN	4
396	6.63	6.73	18.36	12.3	8.913	sp|P08243|ASNS_HUMAN	Asparagine synthetase [glutamine-hydrolyzing] OS=Homo sapiens OX=9606 GN=ASNS PE=1 SV=4	HUMAN	4
397	6.6	6.65	26.65	18.83	14.18	sp|P54727|RD23B_HUMAN	UV excision repair protein RAD23 homolog B OS=Homo sapiens OX=9606 GN=RAD23B PE=1 SV=1	HUMAN	5
398	6.59	6.84	10.29	4.545	3.03	sp|Q15746|MYLK_HUMAN	Myosin light chain kinase, smooth muscle OS=Homo sapiens OX=9606 GN=MYLK PE=1 SV=4	HUMAN	4
399	6.59	6.63	14.39	12.92	6.827	sp|O95394|AGM1_HUMAN	Phosphoacetylglucosamine mutase OS=Homo sapiens OX=9606 GN=PGM3 PE=1 SV=1	HUMAN	3
400	6.55	6.61	12.33	12.33	7.241	sp|P21281|VATB2_HUMAN	V-type proton ATPase subunit B, brain isoform OS=Homo sapiens OX=9606 GN=ATP6V1B2 PE=1 SV=3	HUMAN	3
401	6.53	6.64	11.15	5.402	4.483	sp|P50570|DYN2_HUMAN	Dynamin-2 OS=Homo sapiens OX=9606 GN=DNM2 PE=1 SV=2	HUMAN	3
402	6.51	6.54	17.31	13.68	8.12	sp|Q96HE7|ERO1A_HUMAN	ERO1-like protein alpha OS=Homo sapiens OX=9606 GN=ERO1A PE=1 SV=2	HUMAN	3
403	6.47	6.92	35.76	32.91	15.19	sp|P15121|ALDR_HUMAN	Aldose reductase OS=Homo sapiens OX=9606 GN=AKR1B1 PE=1 SV=3	HUMAN	4
404	6.44	6.61	10.48	5.916	1.994	sp|Q9NYU2|UGGG1_HUMAN	UDP-glucose:glycoprotein glucosyltransferase 1 OS=Homo sapiens OX=9606 GN=UGGT1 PE=1 SV=3	HUMAN	3
405	6.42	6.49	25.56	20.56	13.89	sp|P28482|MK01_HUMAN	Mitogen-activated protein kinase 1 OS=Homo sapiens OX=9606 GN=MAPK1 PE=1 SV=3	HUMAN	5
406	6.4	6.47	32.68	30.14	12.68	sp|P04899|GNAI2_HUMAN	Guanine nucleotide-binding protein G(i) subunit alpha-2 OS=Homo sapiens OX=9606 GN=GNAI2 PE=1 SV=3	HUMAN	3
407	6.36	6.38	19.41	13.73	12.16	sp|P07954|FUMH_HUMAN	Fumarate hydratase, mitochondrial OS=Homo sapiens OX=9606 GN=FH PE=1 SV=3	HUMAN	3
408	6.35	6.53	18.09	10.94	3.684	sp|Q3SY69|AL1L2_HUMAN	Mitochondrial 10-formyltetrahydrofolate dehydrogenase OS=Homo sapiens OX=9606 GN=ALDH1L2 PE=1 SV=2	HUMAN	3
409	6.34	6.4	11.34	8.895	5.865	sp|P05023|AT1A1_HUMAN	Sodium/potassium-transporting ATPase subunit alpha-1 OS=Homo sapiens OX=9606 GN=ATP1A1 PE=1 SV=1	HUMAN	3
410	6.34	6.39	47.27	33.94	24.85	sp|P30050|RL12_HUMAN	60S ribosomal protein L12 OS=Homo sapiens OX=9606 GN=RPL12 PE=1 SV=1	HUMAN	4
411	6.28	6.39	28.88	24.51	11.65	sp|P00966|ASSY_HUMAN	Argininosuccinate synthase OS=Homo sapiens OX=9606 GN=ASS1 PE=1 SV=2	HUMAN	5
412	6.26	6.28	19.53	17.19	14.45	sp|P30048|PRDX3_HUMAN	Thioredoxin-dependent peroxide reductase, mitochondrial OS=Homo sapiens OX=9606 GN=PRDX3 PE=1 SV=3	HUMAN	4
413	6.25	6.42	14.91	8.044	3.076	sp|Q00341|VIGLN_HUMAN	Vigilin OS=Homo sapiens OX=9606 GN=HDLBP PE=1 SV=2	HUMAN	3
414	6.24	6.33	22.03	17.71	7.559	sp|Q9Y230|RUVB2_HUMAN	RuvB-like 2 OS=Homo sapiens OX=9606 GN=RUVBL2 PE=1 SV=3	HUMAN	3
415	6.23	6.31	35.29	34.8	26.47	sp|P46782|RS5_HUMAN	40S ribosomal protein S5 OS=Homo sapiens OX=9606 GN=RPS5 PE=1 SV=4	HUMAN	4
416	6.22	6.39	23.87	19.16	7.143	sp|P21589|5NTD_HUMAN	5'-nucleotidase OS=Homo sapiens OX=9606 GN=NT5E PE=1 SV=1	HUMAN	3
417	6.19	6.3	19.28	10.78	10.46	sp|P07910|HNRPC_HUMAN	Heterogeneous nuclear ribonucleoproteins C1/C2 OS=Homo sapiens OX=9606 GN=HNRNPC PE=1 SV=4	HUMAN	3
418	6.18	6.3	13.94	5.963	3.787	sp|P23634|AT2B4_HUMAN	Plasma membrane calcium-transporting ATPase 4 OS=Homo sapiens OX=9606 GN=ATP2B4 PE=1 SV=2	HUMAN	3
419	6.13	6.19	24.83	22.41	22.41	sp|P30084|ECHM_HUMAN	Enoyl-CoA hydratase, mitochondrial OS=Homo sapiens OX=9606 GN=ECHS1 PE=1 SV=4	HUMAN	4
420	6.13	6.14	23.7	13.74	13.74	sp|P26373|RL13_HUMAN	60S ribosomal protein L13 OS=Homo sapiens OX=9606 GN=RPL13 PE=1 SV=4	HUMAN	3
421	6.13	6.13	57.79	40.26	40.26	sp|P68036|UB2L3_HUMAN	Ubiquitin-conjugating enzyme E2 L3 OS=Homo sapiens OX=9606 GN=UBE2L3 PE=1 SV=1	HUMAN	3
422	6.12	6.18	15.72	9.339	9.339	sp|P04181|OAT_HUMAN	Ornithine aminotransferase, mitochondrial OS=Homo sapiens OX=9606 GN=OAT PE=1 SV=1	HUMAN	4
423	6.1	6.22	10.94	10.94	10.94	sp|Q9NR12|PDLI7_HUMAN	PDZ and LIM domain protein 7 OS=Homo sapiens OX=9606 GN=PDLIM7 PE=1 SV=1	HUMAN	4
424	6.09	6.1	31.05	14.11	14.11	sp|O14818|PSA7_HUMAN	Proteasome subunit alpha type-7 OS=Homo sapiens OX=9606 GN=PSMA7 PE=1 SV=1	HUMAN	3
425	6.08	6.14	8.659	7.47	7.47	sp|P14866|HNRPL_HUMAN	Heterogeneous nuclear ribonucleoprotein L OS=Homo sapiens OX=9606 GN=HNRNPL PE=1 SV=2	HUMAN	4
426	6.07	6.08	15.71	11.95	9.956	sp|P49411|EFTU_HUMAN	Elongation factor Tu, mitochondrial OS=Homo sapiens OX=9606 GN=TUFM PE=1 SV=2	HUMAN	3
427	6.04	6.09	37.79	23.45	11.4	sp|Q96AG4|LRC59_HUMAN	Leucine-rich repeat-containing protein 59 OS=Homo sapiens OX=9606 GN=LRRC59 PE=1 SV=1	HUMAN	4
428	6.04	6.05	31.55	26.21	26.21	sp|O43399|TPD54_HUMAN	Tumor protein D54 OS=Homo sapiens OX=9606 GN=TPD52L2 PE=1 SV=2	HUMAN	3
429	6.03	6.18	15.19	13.08	8.017	sp|P02774|VTDB_HUMAN	Vitamin D-binding protein OS=Homo sapiens OX=9606 GN=GC PE=1 SV=1	HUMAN	3
430	6.01	6.01	31.43	21.22	21.22	sp|P56537|IF6_HUMAN	Eukaryotic translation initiation factor 6 OS=Homo sapiens OX=9606 GN=EIF6 PE=1 SV=1	HUMAN	3
431	6	6	10.56	10.56	10.56	sp|Q9UBR2|CATZ_HUMAN	Cathepsin Z OS=Homo sapiens OX=9606 GN=CTSZ PE=1 SV=1	HUMAN	4
432	5.95	6.01	20.32	16.73	13.55	sp|Q92688|AN32B_HUMAN	Acidic leucine-rich nuclear phosphoprotein 32 family member B OS=Homo sapiens OX=9606 GN=ANP32B PE=1 SV=1	HUMAN	3
433	5.93	7.1	17.86	11.73	6.25	sp|Q01813|PFKAP_HUMAN	ATP-dependent 6-phosphofructokinase, platelet type OS=Homo sapiens OX=9606 GN=PFKP PE=1 SV=2	HUMAN	4
434	5.91	5.96	37.88	37.12	37.12	sp|P25398|RS12_HUMAN	40S ribosomal protein S12 OS=Homo sapiens OX=9606 GN=RPS12 PE=1 SV=3	HUMAN	4
435	5.88	5.95	12.92	5.805	3.943	sp|Q99613|EIF3C_HUMAN	Eukaryotic translation initiation factor 3 subunit C OS=Homo sapiens OX=9606 GN=EIF3C PE=1 SV=1	HUMAN	3
436	5.87	5.93	22.29	7.634	6.412	sp|P49748|ACADV_HUMAN	Very long-chain specific acyl-CoA dehydrogenase, mitochondrial OS=Homo sapiens OX=9606 GN=ACADVL PE=1 SV=1	HUMAN	3
437	5.86	5.99	9.968	5.934	3.165	sp|P26640|SYVC_HUMAN	Valine--tRNA ligase OS=Homo sapiens OX=9606 GN=VARS PE=1 SV=4	HUMAN	3
438	5.86	5.89	17.69	17.69	14.63	sp|P06748|NPM_HUMAN	Nucleophosmin OS=Homo sapiens OX=9606 GN=NPM1 PE=1 SV=2	HUMAN	4
439	5.85	5.95	2.887	2.887	2.021	sp|E9PAV3|NACAM_HUMAN	Nascent polypeptide-associated complex subunit alpha, muscle-specific form OS=Homo sapiens OX=9606 GN=NACA PE=1 SV=1	HUMAN	4
440	5.82	5.95	52.94	51.96	40.2	sp|P61604|CH10_HUMAN	10 kDa heat shock protein, mitochondrial OS=Homo sapiens OX=9606 GN=HSPE1 PE=1 SV=2	HUMAN	4
441	5.82	5.87	22.22	22.22	22.22	sp|P13804|ETFA_HUMAN	Electron transfer flavoprotein subunit alpha, mitochondrial OS=Homo sapiens OX=9606 GN=ETFA PE=1 SV=1	HUMAN	4
442	5.8	5.87	14.69	11.18	9.649	sp|O00232|PSD12_HUMAN	26S proteasome non-ATPase regulatory subunit 12 OS=Homo sapiens OX=9606 GN=PSMD12 PE=1 SV=3	HUMAN	3
443	5.79	5.85	19.25	19.25	15.84	sp|P55735|SEC13_HUMAN	Protein SEC13 homolog OS=Homo sapiens OX=9606 GN=SEC13 PE=1 SV=3	HUMAN	3
444	5.78	5.91	45.67	38.46	18.27	sp|P62241|RS8_HUMAN	40S ribosomal protein S8 OS=Homo sapiens OX=9606 GN=RPS8 PE=1 SV=2	HUMAN	3
445	5.73	5.78	22.15	6.329	6.329	sp|P48637|GSHB_HUMAN	Glutathione synthetase OS=Homo sapiens OX=9606 GN=GSS PE=1 SV=1	HUMAN	3
446	5.71	24.55	50.18	32.98	30.53	sp|P06753|TPM3_HUMAN	Tropomyosin alpha-3 chain OS=Homo sapiens OX=9606 GN=TPM3 PE=1 SV=2	HUMAN	13
447	5.71	5.76	21.53	18.61	8.759	sp|P15559|NQO1_HUMAN	NAD(P)H dehydrogenase [quinone] 1 OS=Homo sapiens OX=9606 GN=NQO1 PE=1 SV=1	HUMAN	3
448	5.71	5.75	21.02	18.33	10.24	sp|Q99873|ANM1_HUMAN	Protein arginine N-methyltransferase 1 OS=Homo sapiens OX=9606 GN=PRMT1 PE=1 SV=3	HUMAN	3
449	5.69	5.75	27.93	23.42	16.67	sp|P04179|SODM_HUMAN	Superoxide dismutase [Mn], mitochondrial OS=Homo sapiens OX=9606 GN=SOD2 PE=1 SV=3	HUMAN	3
450	5.68	5.72	14.09	10.23	10.23	sp|P62191|PRS4_HUMAN	26S proteasome regulatory subunit 4 OS=Homo sapiens OX=9606 GN=PSMC1 PE=1 SV=1	HUMAN	3
451	5.66	5.73	19.7	13.72	5.237	sp|O75718|CRTAP_HUMAN	Cartilage-associated protein OS=Homo sapiens OX=9606 GN=CRTAP PE=1 SV=1	HUMAN	2
452	5.66	5.68	25.71	25.71	25.71	sp|P02511|CRYAB_HUMAN	Alpha-crystallin B chain OS=Homo sapiens OX=9606 GN=CRYAB PE=1 SV=2	HUMAN	3
453	5.63	5.74	22.58	12.16	9.429	sp|P39023|RL3_HUMAN	60S ribosomal protein L3 OS=Homo sapiens OX=9606 GN=RPL3 PE=1 SV=2	HUMAN	4
454	5.62	5.66	22.3	22.3	22.3	sp|P46776|RL27A_HUMAN	60S ribosomal protein L27a OS=Homo sapiens OX=9606 GN=RPL27A PE=1 SV=2	HUMAN	3
455	5.58	5.76	12.14	6.256	3.548	sp|O14980|XPO1_HUMAN	Exportin-1 OS=Homo sapiens OX=9606 GN=XPO1 PE=1 SV=1	HUMAN	3
456	5.58	5.66	13.1	10.7	3.075	sp|P49589|SYCC_HUMAN	Cysteine--tRNA ligase, cytoplasmic OS=Homo sapiens OX=9606 GN=CARS PE=1 SV=3	HUMAN	2
457	5.54	5.59	32.22	17.15	17.15	sp|Q9UL46|PSME2_HUMAN	Proteasome activator complex subunit 2 OS=Homo sapiens OX=9606 GN=PSME2 PE=1 SV=4	HUMAN	3
458	5.51	5.61	13.73	8.578	8.578	sp|P05455|LA_HUMAN	Lupus La protein OS=Homo sapiens OX=9606 GN=SSB PE=1 SV=2	HUMAN	3
459	5.51	5.56	12.85	8.318	6.616	sp|P52292|IMA1_HUMAN	Importin subunit alpha-1 OS=Homo sapiens OX=9606 GN=KPNA2 PE=1 SV=1	HUMAN	3
460	5.5	5.54	19.46	8.282	8.282	sp|P26196|DDX6_HUMAN	Probable ATP-dependent RNA helicase DDX6 OS=Homo sapiens OX=9606 GN=DDX6 PE=1 SV=2	HUMAN	4
461	5.48	5.55	20.43	17.68	10.37	sp|Q96D15|RCN3_HUMAN	Reticulocalbin-3 OS=Homo sapiens OX=9606 GN=RCN3 PE=1 SV=1	HUMAN	3
462	5.47	5.89	16.49	9.92	4.021	sp|Q96TA1|NIBL1_HUMAN	Niban-like protein 1 OS=Homo sapiens OX=9606 GN=FAM129B PE=1 SV=3	HUMAN	3
463	5.46	5.58	46.48	41.55	40.85	sp|Q14019|COTL1_HUMAN	Coactosin-like protein OS=Homo sapiens OX=9606 GN=COTL1 PE=1 SV=3	HUMAN	4
464	5.42	5.47	24.88	21.39	16.92	sp|P49721|PSB2_HUMAN	Proteasome subunit beta type-2 OS=Homo sapiens OX=9606 GN=PSMB2 PE=1 SV=1	HUMAN	3
465	5.41	5.51	27.03	21.62	15.2	sp|P53004|BIEA_HUMAN	Biliverdin reductase A OS=Homo sapiens OX=9606 GN=BLVRA PE=1 SV=2	HUMAN	3
466	5.41	5.47	18.33	15.42	15.42	sp|Q8IZP2|ST134_HUMAN	Putative protein FAM10A4 OS=Homo sapiens OX=9606 GN=ST13P4 PE=5 SV=1	HUMAN	3
467	5.38	5.44	7.609	5.978	5.978	sp|P15586|GNS_HUMAN	N-acetylglucosamine-6-sulfatase OS=Homo sapiens OX=9606 GN=GNS PE=1 SV=3	HUMAN	3
468	5.37	5.46	26.74	14.48	11.7	sp|Q9NR45|SIAS_HUMAN	Sialic acid synthase OS=Homo sapiens OX=9606 GN=NANS PE=1 SV=2	HUMAN	3
469	5.31	5.35	38.74	19.9	19.9	sp|P60953|CDC42_HUMAN	Cell division control protein 42 homolog OS=Homo sapiens OX=9606 GN=CDC42 PE=1 SV=2	HUMAN	3
470	5.3	5.36	26.14	16.29	8.333	sp|P61247|RS3A_HUMAN	40S ribosomal protein S3a OS=Homo sapiens OX=9606 GN=RPS3A PE=1 SV=2	HUMAN	2
471	5.25	5.29	10.23	10.23	7.907	sp|P00505|AATM_HUMAN	Aspartate aminotransferase, mitochondrial OS=Homo sapiens OX=9606 GN=GOT2 PE=1 SV=3	HUMAN	4
472	5.23	5.29	20.63	12.9	8.135	sp|Q16401|PSMD5_HUMAN	26S proteasome non-ATPase regulatory subunit 5 OS=Homo sapiens OX=9606 GN=PSMD5 PE=1 SV=3	HUMAN	3
473	5.22	5.25	31.43	31.43	31.43	sp|P10599|THIO_HUMAN	Thioredoxin OS=Homo sapiens OX=9606 GN=TXN PE=1 SV=3	HUMAN	3
474	5.21	5.25	17.08	8.09	6.067	sp|P60228|EIF3E_HUMAN	Eukaryotic translation initiation factor 3 subunit E OS=Homo sapiens OX=9606 GN=EIF3E PE=1 SV=1	HUMAN	3
475	5.2	50.45	64.94	58.88	58.88	sp|P68371|TBB4B_HUMAN	Tubulin beta-4B chain OS=Homo sapiens OX=9606 GN=TUBB4B PE=1 SV=1	HUMAN	37
476	5.19	5.24	21.69	17.67	13.25	sp|Q06323|PSME1_HUMAN	Proteasome activator complex subunit 1 OS=Homo sapiens OX=9606 GN=PSME1 PE=1 SV=1	HUMAN	3
477	5.14	5.27	6.078	2.867	1.72	sp|P0C0L4|CO4A_HUMAN	Complement C4-A OS=Homo sapiens OX=9606 GN=C4A PE=1 SV=2	HUMAN	3
478	5.14	5.22	5.573	1.933	1.573	sp|P27708|PYR1_HUMAN	CAD protein OS=Homo sapiens OX=9606 GN=CAD PE=1 SV=3	HUMAN	3
479	5.05	5.16	21.57	21.57	10.08	sp|O00303|EIF3F_HUMAN	Eukaryotic translation initiation factor 3 subunit F OS=Homo sapiens OX=9606 GN=EIF3F PE=1 SV=1	HUMAN	3
480	5.05	5.1	16.48	8.144	8.144	sp|P14314|GLU2B_HUMAN	Glucosidase 2 subunit beta OS=Homo sapiens OX=9606 GN=PRKCSH PE=1 SV=2	HUMAN	3
481	5	5.06	35.57	28.35	10.82	sp|P00568|KAD1_HUMAN	Adenylate kinase isoenzyme 1 OS=Homo sapiens OX=9606 GN=AK1 PE=1 SV=3	HUMAN	2
482	4.99	5.02	11.89	9.756	9.756	sp|Q13011|ECH1_HUMAN	Delta(3,5)-Delta(2,4)-dienoyl-CoA isomerase, mitochondrial OS=Homo sapiens OX=9606 GN=ECH1 PE=1 SV=2	HUMAN	3
483	4.98	5.1	39.72	31.91	18.79	sp|P10768|ESTD_HUMAN	S-formylglutathione hydrolase OS=Homo sapiens OX=9606 GN=ESD PE=1 SV=2	HUMAN	3
484	4.96	4.99	39.46	17.69	17.69	sp|Q13404|UB2V1_HUMAN	Ubiquitin-conjugating enzyme E2 variant 1 OS=Homo sapiens OX=9606 GN=UBE2V1 PE=1 SV=2	HUMAN	3
485	4.94	4.98	11.55	11.55	10.28	sp|P02788|TRFL_HUMAN	Lactotransferrin OS=Homo sapiens OX=9606 GN=LTF PE=1 SV=6	HUMAN	6
486	4.88	4.91	15.32	9.234	6.09	sp|P12081|SYHC_HUMAN	Histidine--tRNA ligase, cytoplasmic OS=Homo sapiens OX=9606 GN=HARS PE=1 SV=2	HUMAN	2
487	4.87	4.92	12.79	12.53	7.161	sp|P55209|NP1L1_HUMAN	Nucleosome assembly protein 1-like 1 OS=Homo sapiens OX=9606 GN=NAP1L1 PE=1 SV=1	HUMAN	2
488	4.84	4.95	26.25	18.48	9.797	sp|Q6DD88|ATLA3_HUMAN	Atlastin-3 OS=Homo sapiens OX=9606 GN=ATL3 PE=1 SV=1	HUMAN	3
489	4.82	4.88	15.5	15.5	15.5	sp|P48739|PIPNB_HUMAN	Phosphatidylinositol transfer protein beta isoform OS=Homo sapiens OX=9606 GN=PITPNB PE=1 SV=2	HUMAN	3
490	4.82	4.87	13.16	6.862	4.049	sp|P21399|ACOC_HUMAN	Cytoplasmic aconitate hydratase OS=Homo sapiens OX=9606 GN=ACO1 PE=1 SV=3	HUMAN	4
491	4.79	15.79	36.5	24.25	16.25	sp|P08727|K1C19_HUMAN	Keratin, type I cytoskeletal 19 OS=Homo sapiens OX=9606 GN=KRT19 PE=1 SV=4	HUMAN	8
492	4.79	4.82	12.43	12.43	12.43	sp|Q9P035|HACD3_HUMAN	Very-long-chain (3R)-3-hydroxyacyl-CoA dehydratase 3 OS=Homo sapiens OX=9606 GN=HACD3 PE=1 SV=2	HUMAN	3
493	4.78	4.81	22.98	12.9	8.871	sp|Q07955|SRSF1_HUMAN	Serine/arginine-rich splicing factor 1 OS=Homo sapiens OX=9606 GN=SRSF1 PE=1 SV=2	HUMAN	2
494	4.77	4.8	12.08	10.5	6.535	sp|Q9UHG3|PCYOX_HUMAN	Prenylcysteine oxidase 1 OS=Homo sapiens OX=9606 GN=PCYOX1 PE=1 SV=3	HUMAN	2
495	4.76	4.79	27.72	16.48	12.73	sp|P02647|APOA1_HUMAN	Apolipoprotein A-I OS=Homo sapiens OX=9606 GN=APOA1 PE=1 SV=1	HUMAN	4
496	4.74	4.77	5.018	5.018	3.584	sp|Q13724|MOGS_HUMAN	Mannosyl-oligosaccharide glucosidase OS=Homo sapiens OX=9606 GN=MOGS PE=1 SV=5	HUMAN	2
497	4.71	4.8	34.65	34.65	8.911	sp|P26447|S10A4_HUMAN	Protein S100-A4 OS=Homo sapiens OX=9606 GN=S100A4 PE=1 SV=1	HUMAN	2
498	4.69	4.73	22.07	14.63	4.787	sp|Q9UNM6|PSD13_HUMAN	26S proteasome non-ATPase regulatory subunit 13 OS=Homo sapiens OX=9606 GN=PSMD13 PE=1 SV=2	HUMAN	3
499	4.69	4.72	19.53	19.53	18.75	sp|P35268|RL22_HUMAN	60S ribosomal protein L22 OS=Homo sapiens OX=9606 GN=RPL22 PE=1 SV=2	HUMAN	2
500	4.68	4.7	20	20	20	sp|P49720|PSB3_HUMAN	Proteasome subunit beta type-3 OS=Homo sapiens OX=9606 GN=PSMB3 PE=1 SV=2	HUMAN	3
501	4.67	8.78	23.61	16.39	14.46	sp|P52597|HNRPF_HUMAN	Heterogeneous nuclear ribonucleoprotein F OS=Homo sapiens OX=9606 GN=HNRNPF PE=1 SV=3	HUMAN	4
502	4.67	4.7	22.31	13.44	5.645	sp|O75367|H2AY_HUMAN	Core histone macro-H2A.1 OS=Homo sapiens OX=9606 GN=H2AFY PE=1 SV=4	HUMAN	2
503	4.66	4.77	32	15.14	12.86	sp|Q12792|TWF1_HUMAN	Twinfilin-1 OS=Homo sapiens OX=9606 GN=TWF1 PE=1 SV=3	HUMAN	3
504	4.65	4.74	37.72	37.72	37.72	sp|O75368|SH3L1_HUMAN	SH3 domain-binding glutamic acid-rich-like protein OS=Homo sapiens OX=9606 GN=SH3BGRL PE=1 SV=1	HUMAN	3
505	4.64	5.48	17.77	10.4	4.159	sp|P06865|HEXA_HUMAN	Beta-hexosaminidase subunit alpha OS=Homo sapiens OX=9606 GN=HEXA PE=1 SV=2	HUMAN	2
506	4.6	4.72	31	28.5	5	sp|Q9BTV4|TMM43_HUMAN	Transmembrane protein 43 OS=Homo sapiens OX=9606 GN=TMEM43 PE=1 SV=1	HUMAN	2
507	4.6	4.63	25.73	17.01	12.03	sp|P28066|PSA5_HUMAN	Proteasome subunit alpha type-5 OS=Homo sapiens OX=9606 GN=PSMA5 PE=1 SV=3	HUMAN	2
508	4.59	4.69	28.43	25	11.27	sp|P61313|RL15_HUMAN	60S ribosomal protein L15 OS=Homo sapiens OX=9606 GN=RPL15 PE=1 SV=2	HUMAN	2
509	4.55	4.7	23.96	9.722	9.722	sp|P09038|FGF2_HUMAN	Fibroblast growth factor 2 OS=Homo sapiens OX=9606 GN=FGF2 PE=1 SV=3	HUMAN	3
510	4.52	4.88	12.74	7.212	7.212	sp|Q9HDC9|APMAP_HUMAN	Adipocyte plasma membrane-associated protein OS=Homo sapiens OX=9606 GN=APMAP PE=1 SV=2	HUMAN	3
511	4.52	4.6	14.07	6.166	6.166	sp|P28838|AMPL_HUMAN	Cytosol aminopeptidase OS=Homo sapiens OX=9606 GN=LAP3 PE=1 SV=3	HUMAN	4
512	4.52	4.59	18.9	10.5	10.24	sp|P10644|KAP0_HUMAN	cAMP-dependent protein kinase type I-alpha regulatory subunit OS=Homo sapiens OX=9606 GN=PRKAR1A PE=1 SV=1	HUMAN	3
513	4.51	4.58	8.826	5.122	1.891	sp|Q13045|FLII_HUMAN	Protein flightless-1 homolog OS=Homo sapiens OX=9606 GN=FLII PE=1 SV=2	HUMAN	2
514	4.51	4.54	7.082	6.237	2.748	sp|P19823|ITIH2_HUMAN	Inter-alpha-trypsin inhibitor heavy chain H2 OS=Homo sapiens OX=9606 GN=ITIH2 PE=1 SV=2	HUMAN	2
515	4.47	4.58	8.963	6.786	3.585	sp|P35222|CTNB1_HUMAN	Catenin beta-1 OS=Homo sapiens OX=9606 GN=CTNNB1 PE=1 SV=1	HUMAN	3
516	4.47	4.54	13.27	10.62	10.62	sp|O94905|ERLN2_HUMAN	Erlin-2 OS=Homo sapiens OX=9606 GN=ERLIN2 PE=1 SV=1	HUMAN	3
517	4.46	4.54	36.88	36.88	30	sp|O14558|HSPB6_HUMAN	Heat shock protein beta-6 OS=Homo sapiens OX=9606 GN=HSPB6 PE=1 SV=2	HUMAN	3
518	4.46	4.48	44.44	35.56	27.78	sp|P06703|S10A6_HUMAN	Protein S100-A6 OS=Homo sapiens OX=9606 GN=S100A6 PE=1 SV=1	HUMAN	2
519	4.45	4.52	12.65	9.706	6.765	sp|P62873|GBB1_HUMAN	Guanine nucleotide-binding protein G(I)/G(S)/G(T) subunit beta-1 OS=Homo sapiens OX=9606 GN=GNB1 PE=1 SV=3	HUMAN	2
520	4.45	4.47	13.84	13.84	10.73	sp|Q15181|IPYR_HUMAN	Inorganic pyrophosphatase OS=Homo sapiens OX=9606 GN=PPA1 PE=1 SV=2	HUMAN	2
521	4.45	4.47	5.616	4.521	3.288	sp|P52272|HNRPM_HUMAN	Heterogeneous nuclear ribonucleoprotein M OS=Homo sapiens OX=9606 GN=HNRNPM PE=1 SV=3	HUMAN	2
522	4.44	11.64	19.92	14.12	10.12	sp|Q10567|AP1B1_HUMAN	AP-1 complex subunit beta-1 OS=Homo sapiens OX=9606 GN=AP1B1 PE=1 SV=2	HUMAN	6
523	4.44	4.51	12.85	8.38	8.38	sp|Q99829|CPNE1_HUMAN	Copine-1 OS=Homo sapiens OX=9606 GN=CPNE1 PE=1 SV=1	HUMAN	3
524	4.44	4.47	18.45	10.68	8.091	sp|P67775|PP2AA_HUMAN	Serine/threonine-protein phosphatase 2A catalytic subunit alpha isoform OS=Homo sapiens OX=9606 GN=PPP2CA PE=1 SV=1	HUMAN	2
525	4.43	4.63	16.83	12.42	7.014	sp|Q13557|KCC2D_HUMAN	Calcium/calmodulin-dependent protein kinase type II subunit delta OS=Homo sapiens OX=9606 GN=CAMK2D PE=1 SV=3	HUMAN	4
526	4.42	4.45	9.8	9	5.2	sp|Q16647|PTGIS_HUMAN	Prostacyclin synthase OS=Homo sapiens OX=9606 GN=PTGIS PE=1 SV=1	HUMAN	2
527	4.4	4.43	31.67	27.22	20	sp|P07741|APT_HUMAN	Adenine phosphoribosyltransferase OS=Homo sapiens OX=9606 GN=APRT PE=1 SV=2	HUMAN	4
528	4.38	4.47	37.82	37.82	29.02	sp|P21291|CSRP1_HUMAN	Cysteine and glycine-rich protein 1 OS=Homo sapiens OX=9606 GN=CSRP1 PE=1 SV=3	HUMAN	3
529	4.37	4.46	20.7	12.1	6.183	sp|O15143|ARC1B_HUMAN	Actin-related protein 2/3 complex subunit 1B OS=Homo sapiens OX=9606 GN=ARPC1B PE=1 SV=3	HUMAN	2
530	4.36	4.48	33.81	22.38	10.95	sp|Q96IU4|ABHEB_HUMAN	Protein ABHD14B OS=Homo sapiens OX=9606 GN=ABHD14B PE=1 SV=1	HUMAN	2
531	4.36	4.43	10.14	4.19	2.095	sp|P78344|IF4G2_HUMAN	Eukaryotic translation initiation factor 4 gamma 2 OS=Homo sapiens OX=9606 GN=EIF4G2 PE=1 SV=1	HUMAN	2
532	4.35	4.43	30.73	14.06	9.896	sp|P63000|RAC1_HUMAN	Ras-related C3 botulinum toxin substrate 1 OS=Homo sapiens OX=9606 GN=RAC1 PE=1 SV=1	HUMAN	2
533	4.33	4.35	11.71	4.66	3.526	sp|O94874|UFL1_HUMAN	E3 UFM1-protein ligase 1 OS=Homo sapiens OX=9606 GN=UFL1 PE=1 SV=2	HUMAN	2
534	4.32	4.39	15.68	13.62	6.941	sp|Q15008|PSMD6_HUMAN	26S proteasome non-ATPase regulatory subunit 6 OS=Homo sapiens OX=9606 GN=PSMD6 PE=1 SV=1	HUMAN	2
535	4.3	4.32	7.459	7.459	5.249	sp|Q00325|MPCP_HUMAN	Phosphate carrier protein, mitochondrial OS=Homo sapiens OX=9606 GN=SLC25A3 PE=1 SV=2	HUMAN	2
536	4.29	4.43	10.58	10.58	6.92	sp|Q9NY33|DPP3_HUMAN	Dipeptidyl peptidase 3 OS=Homo sapiens OX=9606 GN=DPP3 PE=1 SV=2	HUMAN	4
537	4.29	4.31	19.74	16.67	16.67	sp|Q15631|TSN_HUMAN	Translin OS=Homo sapiens OX=9606 GN=TSN PE=1 SV=1	HUMAN	3
538	4.25	4.26	22.02	22.02	10.55	sp|P00492|HPRT_HUMAN	Hypoxanthine-guanine phosphoribosyltransferase OS=Homo sapiens OX=9606 GN=HPRT1 PE=1 SV=2	HUMAN	2
539	4.22	4.27	32.12	18.18	14.55	sp|P46783|RS10_HUMAN	40S ribosomal protein S10 OS=Homo sapiens OX=9606 GN=RPS10 PE=1 SV=1	HUMAN	2
540	4.19	4.2	22.01	14.15	11.01	sp|P27695|APEX1_HUMAN	DNA-(apurinic or apyrimidinic site) lyase OS=Homo sapiens OX=9606 GN=APEX1 PE=1 SV=2	HUMAN	3
541	4.17	31.05	49.65	42.25	36.62	sp|P07951|TPM2_HUMAN	Tropomyosin beta chain OS=Homo sapiens OX=9606 GN=TPM2 PE=1 SV=1	HUMAN	17
542	4.17	4.21	7.221	3.016	2.011	sp|O00203|AP3B1_HUMAN	AP-3 complex subunit beta-1 OS=Homo sapiens OX=9606 GN=AP3B1 PE=1 SV=3	HUMAN	2
543	4.16	4.27	21.55	8.84	6.998	sp|P31948|STIP1_HUMAN	Stress-induced-phosphoprotein 1 OS=Homo sapiens OX=9606 GN=STIP1 PE=1 SV=1	HUMAN	3
544	4.15	4.24	9.827	4.721	2.601	sp|O95373|IPO7_HUMAN	Importin-7 OS=Homo sapiens OX=9606 GN=IPO7 PE=1 SV=1	HUMAN	2
545	4.15	4.22	9.852	9.852	9.852	sp|Q9BT78|CSN4_HUMAN	COP9 signalosome complex subunit 4 OS=Homo sapiens OX=9606 GN=COPS4 PE=1 SV=1	HUMAN	3
546	4.15	4.19	8.451	2.269	2.269	sp|Q14203|DCTN1_HUMAN	Dynactin subunit 1 OS=Homo sapiens OX=9606 GN=DCTN1 PE=1 SV=3	HUMAN	2
547	4.15	4.16	11.69	4.023	4.023	sp|Q13596|SNX1_HUMAN	Sorting nexin-1 OS=Homo sapiens OX=9606 GN=SNX1 PE=1 SV=3	HUMAN	2
548	4.12	4.13	28.74	20.24	20.24	sp|Q8NHM4|TRY6_HUMAN	Putative trypsin-6 OS=Homo sapiens OX=9606 GN=PRSS3P2 PE=5 SV=2	HUMAN	3
549	4.1	4.12	5.137	1.949	1.949	sp|Q92900|RENT1_HUMAN	Regulator of nonsense transcripts 1 OS=Homo sapiens OX=9606 GN=UPF1 PE=1 SV=2	HUMAN	2
550	4.08	4.33	13.3	11.37	3.863	sp|O75390|CISY_HUMAN	Citrate synthase, mitochondrial OS=Homo sapiens OX=9606 GN=CS PE=1 SV=2	HUMAN	2
551	4.08	4.14	32.07	15.19	11.81	sp|Q9Y3B8|ORN_HUMAN	Oligoribonuclease, mitochondrial OS=Homo sapiens OX=9606 GN=REXO2 PE=1 SV=3	HUMAN	2
552	4.06	4.12	5.526	2.139	1.664	sp|Q8WWI1|LMO7_HUMAN	LIM domain only protein 7 OS=Homo sapiens OX=9606 GN=LMO7 PE=1 SV=3	HUMAN	2
553	4.06	4.07	9.713	3.311	3.311	sp|P36957|ODO2_HUMAN	Dihydrolipoyllysine-residue succinyltransferase component of 2-oxoglutarate dehydrogenase complex, mitochondrial OS=Homo sapiens OX=9606 GN=DLST PE=1 SV=4	HUMAN	2
554	4.06	4.06	15.04	9.471	9.471	sp|O43488|ARK72_HUMAN	Aflatoxin B1 aldehyde reductase member 2 OS=Homo sapiens OX=9606 GN=AKR7A2 PE=1 SV=3	HUMAN	2
555	4.06	4.06	45.92	24.49	24.49	sp|P04080|CYTB_HUMAN	Cystatin-B OS=Homo sapiens OX=9606 GN=CSTB PE=1 SV=2	HUMAN	2
556	4.05	4.06	9.85	5.008	5.008	sp|Q9Y6M1|IF2B2_HUMAN	Insulin-like growth factor 2 mRNA-binding protein 2 OS=Homo sapiens OX=9606 GN=IGF2BP2 PE=1 SV=2	HUMAN	2
557	4.05	4.05	8.028	4.712	4.712	sp|Q07866|KLC1_HUMAN	Kinesin light chain 1 OS=Homo sapiens OX=9606 GN=KLC1 PE=1 SV=2	HUMAN	2
558	4.05	4.05	77.65	58.82	58.82	sp|P61960|UFM1_HUMAN	Ubiquitin-fold modifier 1 OS=Homo sapiens OX=9606 GN=UFM1 PE=1 SV=1	HUMAN	2
559	4.04	4.15	6.466	6.466	3.448	sp|P01008|ANT3_HUMAN	Antithrombin-III OS=Homo sapiens OX=9606 GN=SERPINC1 PE=1 SV=1	HUMAN	2
560	4.04	4.09	10.91	5.537	4.195	sp|Q96HC4|PDLI5_HUMAN	PDZ and LIM domain protein 5 OS=Homo sapiens OX=9606 GN=PDLIM5 PE=1 SV=5	HUMAN	2
561	4.04	4.05	13.24	5.95	5.95	sp|O00629|IMA3_HUMAN	Importin subunit alpha-3 OS=Homo sapiens OX=9606 GN=KPNA4 PE=1 SV=1	HUMAN	2
562	4.03	4.15	9.944	4.69	2.251	sp|Q04637|IF4G1_HUMAN	Eukaryotic translation initiation factor 4 gamma 1 OS=Homo sapiens OX=9606 GN=EIF4G1 PE=1 SV=4	HUMAN	2
563	4.03	4.08	9.061	5.437	3.624	sp|P52306|GDS1_HUMAN	Rap1 GTPase-GDP dissociation stimulator 1 OS=Homo sapiens OX=9606 GN=RAP1GDS1 PE=1 SV=3	HUMAN	2
564	4.03	4.04	66.36	31.78	31.78	sp|P01834|IGKC_HUMAN	Immunoglobulin kappa constant OS=Homo sapiens OX=9606 GN=IGKC PE=1 SV=2	HUMAN	2
565	4.03	4.03	35.48	26.88	26.88	sp|Q9H299|SH3L3_HUMAN	SH3 domain-binding glutamic acid-rich-like protein 3 OS=Homo sapiens OX=9606 GN=SH3BGRL3 PE=1 SV=1	HUMAN	2
566	4.02	4.02	16.23	13.25	7.616	sp|P19623|SPEE_HUMAN	Spermidine synthase OS=Homo sapiens OX=9606 GN=SRM PE=1 SV=1	HUMAN	2
567	4.02	4.02	32.77	19.33	19.33	sp|P60866|RS20_HUMAN	40S ribosomal protein S20 OS=Homo sapiens OX=9606 GN=RPS20 PE=1 SV=1	HUMAN	2
568	4.02	4.02	4.079	4.079	2.954	sp|Q92945|FUBP2_HUMAN	Far upstream element-binding protein 2 OS=Homo sapiens OX=9606 GN=KHSRP PE=1 SV=4	HUMAN	2
569	4.02	4.02	5.915	4.225	4.225	sp|P48147|PPCE_HUMAN	Prolyl endopeptidase OS=Homo sapiens OX=9606 GN=PREP PE=1 SV=2	HUMAN	2
570	4.01	24.18	54.89	46	41.33	sp|Q6PEY2|TBA3E_HUMAN	Tubulin alpha-3E chain OS=Homo sapiens OX=9606 GN=TUBA3E PE=1 SV=2	HUMAN	33
571	4.01	4.14	26.67	22.56	17.95	sp|O00264|PGRC1_HUMAN	Membrane-associated progesterone receptor component 1 OS=Homo sapiens OX=9606 GN=PGRMC1 PE=1 SV=3	HUMAN	2
572	4.01	4.04	18.64	15.25	15.25	sp|P60033|CD81_HUMAN	CD81 antigen OS=Homo sapiens OX=9606 GN=CD81 PE=1 SV=1	HUMAN	2
573	4	12.45	69.84	60.32	49.21	sp|P33778|H2B1B_HUMAN	Histone H2B type 1-B OS=Homo sapiens OX=9606 GN=HIST1H2BB PE=1 SV=2	HUMAN	14
574	4	10.49	41.99	41.99	40.88	sp|P84077|ARF1_HUMAN	ADP-ribosylation factor 1 OS=Homo sapiens OX=9606 GN=ARF1 PE=1 SV=2	HUMAN	5
575	4	4.01	7.033	4.803	4.803	sp|Q5JTV8|TOIP1_HUMAN	Torsin-1A-interacting protein 1 OS=Homo sapiens OX=9606 GN=TOR1AIP1 PE=1 SV=2	HUMAN	2
576	4	4	12.5	12.18	12.18	sp|O00764|PDXK_HUMAN	Pyridoxal kinase OS=Homo sapiens OX=9606 GN=PDXK PE=1 SV=1	HUMAN	2
577	4	4	4.436	4.436	4.436	sp|Q15758|AAAT_HUMAN	Neutral amino acid transporter B(0) OS=Homo sapiens OX=9606 GN=SLC1A5 PE=1 SV=2	HUMAN	2
578	4	4	27.73	27.73	27.73	sp|P62314|SMD1_HUMAN	Small nuclear ribonucleoprotein Sm D1 OS=Homo sapiens OX=9606 GN=SNRPD1 PE=1 SV=1	HUMAN	2
579	4	4	12.5	12.5	12.5	sp|P61353|RL27_HUMAN	60S ribosomal protein L27 OS=Homo sapiens OX=9606 GN=RPL27 PE=1 SV=2	HUMAN	2
580	4	4	7.197	7.197	7.197	sp|P28070|PSB4_HUMAN	Proteasome subunit beta type-4 OS=Homo sapiens OX=9606 GN=PSMB4 PE=1 SV=4	HUMAN	3
581	4	4	17.39	17.39	17.39	sp|P14174|MIF_HUMAN	Macrophage migration inhibitory factor OS=Homo sapiens OX=9606 GN=MIF PE=1 SV=4	HUMAN	2
582	4	4	22.91	22.91	22.91	sp|O60888|CUTA_HUMAN	Protein CutA OS=Homo sapiens OX=9606 GN=CUTA PE=1 SV=2	HUMAN	3
583	3.97	4.09	19.57	15.99	6.444	sp|Q7L1Q6|BZW1_HUMAN	Basic leucine zipper and W2 domain-containing protein 1 OS=Homo sapiens OX=9606 GN=BZW1 PE=1 SV=1	HUMAN	3
584	3.91	10.99	15.32	10.27	10.27	sp|O43390|HNRPR_HUMAN	Heterogeneous nuclear ribonucleoprotein R OS=Homo sapiens OX=9606 GN=HNRNPR PE=1 SV=1	HUMAN	6
585	3.89	3.96	62.61	33.91	26.96	sp|P05387|RLA2_HUMAN	60S acidic ribosomal protein P2 OS=Homo sapiens OX=9606 GN=RPLP2 PE=1 SV=1	HUMAN	2
586	3.88	3.92	9.488	4.934	4.934	sp|O95747|OXSR1_HUMAN	Serine/threonine-protein kinase OSR1 OS=Homo sapiens OX=9606 GN=OXSR1 PE=1 SV=1	HUMAN	2
587	3.87	3.95	7.865	6.581	4.815	sp|Q9NQW7|XPP1_HUMAN	Xaa-Pro aminopeptidase 1 OS=Homo sapiens OX=9606 GN=XPNPEP1 PE=1 SV=3	HUMAN	2
588	3.85	6.06	22.44	16.83	10.98	sp|P43034|LIS1_HUMAN	Platelet-activating factor acetylhydrolase IB subunit alpha OS=Homo sapiens OX=9606 GN=PAFAH1B1 PE=1 SV=2	HUMAN	4
589	3.85	3.97	22.22	18.93	11.52	sp|Q96CG8|CTHR1_HUMAN	Collagen triple helix repeat-containing protein 1 OS=Homo sapiens OX=9606 GN=CTHRC1 PE=1 SV=1	HUMAN	3
590	3.83	3.95	12.35	7.769	7.769	sp|P51688|SPHM_HUMAN	N-sulphoglucosamine sulphohydrolase OS=Homo sapiens OX=9606 GN=SGSH PE=1 SV=1	HUMAN	2
591	3.82	3.88	30	27.14	21.43	sp|P62829|RL23_HUMAN	60S ribosomal protein L23 OS=Homo sapiens OX=9606 GN=RPL23 PE=1 SV=1	HUMAN	2
592	3.81	3.89	19.67	14.52	7.026	sp|P24752|THIL_HUMAN	Acetyl-CoA acetyltransferase, mitochondrial OS=Homo sapiens OX=9606 GN=ACAT1 PE=1 SV=1	HUMAN	2
593	3.8	27.79	22.85	20.34	20.34	sp|P54652|HSP72_HUMAN	Heat shock-related 70 kDa protein 2 OS=Homo sapiens OX=9606 GN=HSPA2 PE=1 SV=1	HUMAN	21
594	3.8	5.89	18.73	12.01	12.01	sp|Q9Y277|VDAC3_HUMAN	Voltage-dependent anion-selective channel protein 3 OS=Homo sapiens OX=9606 GN=VDAC3 PE=1 SV=1	HUMAN	3
595	3.78	3.93	14.46	5.74	3.532	sp|P35221|CTNA1_HUMAN	Catenin alpha-1 OS=Homo sapiens OX=9606 GN=CTNNA1 PE=1 SV=1	HUMAN	2
596	3.76	3.94	15.06	13.81	8.508	sp|Q9UH99|SUN2_HUMAN	SUN domain-containing protein 2 OS=Homo sapiens OX=9606 GN=SUN2 PE=1 SV=3	HUMAN	4
597	3.76	3.92	7.676	3.443	1.363	sp|P42704|LPPRC_HUMAN	Leucine-rich PPR motif-containing protein, mitochondrial OS=Homo sapiens OX=9606 GN=LRPPRC PE=1 SV=3	HUMAN	2
598	3.75	3.83	9.94	6.587	5.509	sp|Q13263|TIF1B_HUMAN	Transcription intermediary factor 1-beta OS=Homo sapiens OX=9606 GN=TRIM28 PE=1 SV=5	HUMAN	3
599	3.75	3.8	8.911	4.95	4.95	sp|Q9Y3I0|RTCB_HUMAN	tRNA-splicing ligase RtcB homolog OS=Homo sapiens OX=9606 GN=RTCB PE=1 SV=1	HUMAN	2
600	3.73	3.8	17.92	13.21	13.21	sp|P45877|PPIC_HUMAN	Peptidyl-prolyl cis-trans isomerase C OS=Homo sapiens OX=9606 GN=PPIC PE=1 SV=1	HUMAN	3
601	3.72	3.88	15.03	10.69	8.382	sp|P31942|HNRH3_HUMAN	Heterogeneous nuclear ribonucleoprotein H3 OS=Homo sapiens OX=9606 GN=HNRNPH3 PE=1 SV=2	HUMAN	2
602	3.7	3.85	29.47	16.49	13.68	sp|O95865|DDAH2_HUMAN	N(G),N(G)-dimethylarginine dimethylaminohydrolase 2 OS=Homo sapiens OX=9606 GN=DDAH2 PE=1 SV=1	HUMAN	3
603	3.7	3.75	12.16	9.119	9.119	sp|O00151|PDLI1_HUMAN	PDZ and LIM domain protein 1 OS=Homo sapiens OX=9606 GN=PDLIM1 PE=1 SV=4	HUMAN	2
604	3.69	3.82	20.3	8.856	8.856	sp|Q96FW1|OTUB1_HUMAN	Ubiquitin thioesterase OTUB1 OS=Homo sapiens OX=9606 GN=OTUB1 PE=1 SV=2	HUMAN	2
605	3.69	3.77	24.14	16.26	10.84	sp|P40429|RL13A_HUMAN	60S ribosomal protein L13a OS=Homo sapiens OX=9606 GN=RPL13A PE=1 SV=2	HUMAN	2
606	3.69	3.74	10.75	5.591	5.591	sp|O15427|MOT4_HUMAN	Monocarboxylate transporter 4 OS=Homo sapiens OX=9606 GN=SLC16A3 PE=1 SV=1	HUMAN	2
607	3.66	3.73	23.75	14.94	12.26	sp|P12004|PCNA_HUMAN	Proliferating cell nuclear antigen OS=Homo sapiens OX=9606 GN=PCNA PE=1 SV=1	HUMAN	2
608	3.64	3.74	23.1	11.42	9.391	sp|Q9UQ80|PA2G4_HUMAN	Proliferation-associated protein 2G4 OS=Homo sapiens OX=9606 GN=PA2G4 PE=1 SV=3	HUMAN	3
609	3.63	3.69	26.87	14.54	14.54	sp|O43809|CPSF5_HUMAN	Cleavage and polyadenylation specificity factor subunit 5 OS=Homo sapiens OX=9606 GN=NUDT21 PE=1 SV=1	HUMAN	2
610	3.62	3.71	10.28	9.969	5.296	sp|Q8WVM8|SCFD1_HUMAN	Sec1 family domain-containing protein 1 OS=Homo sapiens OX=9606 GN=SCFD1 PE=1 SV=4	HUMAN	2
611	3.6	3.71	21.02	13.39	5.312	sp|P35998|PRS7_HUMAN	26S proteasome regulatory subunit 7 OS=Homo sapiens OX=9606 GN=PSMC2 PE=1 SV=3	HUMAN	2
612	3.6	3.68	30.23	20	11.16	sp|O75396|SC22B_HUMAN	Vesicle-trafficking protein SEC22b OS=Homo sapiens OX=9606 GN=SEC22B PE=1 SV=4	HUMAN	2
613	3.59	3.68	25.28	23.6	11.24	sp|O15145|ARPC3_HUMAN	Actin-related protein 2/3 complex subunit 3 OS=Homo sapiens OX=9606 GN=ARPC3 PE=1 SV=3	HUMAN	2
614	3.59	3.64	23.12	17.34	17.34	sp|P51571|SSRD_HUMAN	Translocon-associated protein subunit delta OS=Homo sapiens OX=9606 GN=SSR4 PE=1 SV=1	HUMAN	2
615	3.57	5.67	17.24	13.79	11.33	sp|P62195|PRS8_HUMAN	26S proteasome regulatory subunit 8 OS=Homo sapiens OX=9606 GN=PSMC5 PE=1 SV=1	HUMAN	3
616	3.57	3.66	16.78	13.79	8.046	sp|Q6DKJ4|NXN_HUMAN	Nucleoredoxin OS=Homo sapiens OX=9606 GN=NXN PE=1 SV=2	HUMAN	2
617	3.57	3.62	14.52	14.52	8.065	sp|Q2TAA2|IAH1_HUMAN	Isoamyl acetate-hydrolyzing esterase 1 homolog OS=Homo sapiens OX=9606 GN=IAH1 PE=1 SV=1	HUMAN	2
618	3.56	3.63	11.76	6.092	4.202	sp|P61619|S61A1_HUMAN	Protein transport protein Sec61 subunit alpha isoform 1 OS=Homo sapiens OX=9606 GN=SEC61A1 PE=1 SV=2	HUMAN	2
619	3.54	3.59	22.33	11.16	11.16	sp|P50914|RL14_HUMAN	60S ribosomal protein L14 OS=Homo sapiens OX=9606 GN=RPL14 PE=1 SV=4	HUMAN	2
620	3.54	3.59	6.276	4.603	4.603	sp|Q14108|SCRB2_HUMAN	Lysosome membrane protein 2 OS=Homo sapiens OX=9606 GN=SCARB2 PE=1 SV=2	HUMAN	2
621	3.53	3.58	7.566	4.441	4.441	sp|O94826|TOM70_HUMAN	Mitochondrial import receptor subunit TOM70 OS=Homo sapiens OX=9606 GN=TOMM70 PE=1 SV=1	HUMAN	2
622	3.51	3.6	9.729	6.061	3.509	sp|Q9UHB9|SRP68_HUMAN	Signal recognition particle subunit SRP68 OS=Homo sapiens OX=9606 GN=SRP68 PE=1 SV=2	HUMAN	2
623	3.49	3.64	24.77	21.56	10.09	sp|P28161|GSTM2_HUMAN	Glutathione S-transferase Mu 2 OS=Homo sapiens OX=9606 GN=GSTM2 PE=1 SV=2	HUMAN	2
624	3.47	3.54	10.33	7.557	5.29	sp|P42765|THIM_HUMAN	3-ketoacyl-CoA thiolase, mitochondrial OS=Homo sapiens OX=9606 GN=ACAA2 PE=1 SV=2	HUMAN	2
625	3.47	3.53	27.12	27.12	16.1	sp|P30046|DOPD_HUMAN	D-dopachrome decarboxylase OS=Homo sapiens OX=9606 GN=DDT PE=1 SV=3	HUMAN	2
626	3.46	3.56	6.682	4.677	1.336	sp|Q92973|TNPO1_HUMAN	Transportin-1 OS=Homo sapiens OX=9606 GN=TNPO1 PE=1 SV=2	HUMAN	1
627	3.45	3.51	8.527	4.36	4.36	sp|O94855|SC24D_HUMAN	Protein transport protein Sec24D OS=Homo sapiens OX=9606 GN=SEC24D PE=1 SV=2	HUMAN	2
628	3.44	3.52	16.13	13.36	9.677	sp|P62906|RL10A_HUMAN	60S ribosomal protein L10a OS=Homo sapiens OX=9606 GN=RPL10A PE=1 SV=2	HUMAN	2
629	3.41	3.48	33.33	29.17	23.96	sp|P32969|RL9_HUMAN	60S ribosomal protein L9 OS=Homo sapiens OX=9606 GN=RPL9 PE=1 SV=1	HUMAN	2
630	3.39	3.59	14.56	8.222	2.889	sp|P56192|SYMC_HUMAN	Methionine--tRNA ligase, cytoplasmic OS=Homo sapiens OX=9606 GN=MARS PE=1 SV=2	HUMAN	2
631	3.38	3.44	21.94	5.556	5.556	sp|Q15435|PP1R7_HUMAN	Protein phosphatase 1 regulatory subunit 7 OS=Homo sapiens OX=9606 GN=PPP1R7 PE=1 SV=1	HUMAN	2
632	3.37	9.61	71.08	59.64	30.72	sp|Q9Y281|COF2_HUMAN	Cofilin-2 OS=Homo sapiens OX=9606 GN=CFL2 PE=1 SV=1	HUMAN	5
633	3.34	3.42	17.96	12.47	7.731	sp|Q13561|DCTN2_HUMAN	Dynactin subunit 2 OS=Homo sapiens OX=9606 GN=DCTN2 PE=1 SV=4	HUMAN	2
634	3.34	3.42	15.63	15.63	15.63	sp|P13987|CD59_HUMAN	CD59 glycoprotein OS=Homo sapiens OX=9606 GN=CD59 PE=1 SV=1	HUMAN	2
635	3.32	3.4	29.63	29.63	27.16	sp|P67809|YBOX1_HUMAN	Nuclease-sensitive element-binding protein 1 OS=Homo sapiens OX=9606 GN=YBX1 PE=1 SV=3	HUMAN	3
636	3.3	3.41	45.57	25.95	16.46	sp|P62280|RS11_HUMAN	40S ribosomal protein S11 OS=Homo sapiens OX=9606 GN=RPS11 PE=1 SV=3	HUMAN	2
637	3.3	3.37	25.48	20.97	17.42	sp|O00487|PSDE_HUMAN	26S proteasome non-ATPase regulatory subunit 14 OS=Homo sapiens OX=9606 GN=PSMD14 PE=1 SV=1	HUMAN	3
638	3.27	3.41	7.564	3.59	3.59	sp|Q99798|ACON_HUMAN	Aconitate hydratase, mitochondrial OS=Homo sapiens OX=9606 GN=ACO2 PE=1 SV=2	HUMAN	2
639	3.27	3.32	44.44	37.5	37.5	sp|Q9UBI6|GBG12_HUMAN	Guanine nucleotide-binding protein G(I)/G(S)/G(O) subunit gamma-12 OS=Homo sapiens OX=9606 GN=GNG12 PE=1 SV=3	HUMAN	2
640	3.25	3.35	55.38	30.77	16.92	sp|P62244|RS15A_HUMAN	40S ribosomal protein S15a OS=Homo sapiens OX=9606 GN=RPS15A PE=1 SV=2	HUMAN	2
641	3.25	3.34	19.35	13.44	8.065	sp|Q9NVD7|PARVA_HUMAN	Alpha-parvin OS=Homo sapiens OX=9606 GN=PARVA PE=1 SV=1	HUMAN	2
642	3.23	3.31	7.238	1.756	1.242	sp|Q6P2Q9|PRP8_HUMAN	Pre-mRNA-processing-splicing factor 8 OS=Homo sapiens OX=9606 GN=PRPF8 PE=1 SV=2	HUMAN	2
643	3.22	3.28	27.69	5.263	5.263	sp|P62495|ERF1_HUMAN	Eukaryotic peptide chain release factor subunit 1 OS=Homo sapiens OX=9606 GN=ETF1 PE=1 SV=3	HUMAN	2
644	3.21	3.36	13.67	4.18	2.894	sp|Q8NBJ5|GT251_HUMAN	Procollagen galactosyltransferase 1 OS=Homo sapiens OX=9606 GN=COLGALT1 PE=1 SV=1	HUMAN	2
645	3.21	3.35	7.821	3.352	0.8779	sp|Q7L576|CYFP1_HUMAN	Cytoplasmic FMR1-interacting protein 1 OS=Homo sapiens OX=9606 GN=CYFIP1 PE=1 SV=1	HUMAN	1
646	3.21	3.26	5.641	5.641	5.641	sp|P08559|ODPA_HUMAN	Pyruvate dehydrogenase E1 component subunit alpha, somatic form, mitochondrial OS=Homo sapiens OX=9606 GN=PDHA1 PE=1 SV=3	HUMAN	2
647	3.19	3.3	8.547	5.983	5.983	sp|P22694|KAPCB_HUMAN	cAMP-dependent protein kinase catalytic subunit beta OS=Homo sapiens OX=9606 GN=PRKACB PE=1 SV=2	HUMAN	2
648	3.19	3.25	7.992	5.738	4.098	sp|P20073|ANXA7_HUMAN	Annexin A7 OS=Homo sapiens OX=9606 GN=ANXA7 PE=1 SV=3	HUMAN	2
649	3.19	3.24	10.84	4.819	4.819	sp|Q53FA7|QORX_HUMAN	Quinone oxidoreductase PIG3 OS=Homo sapiens OX=9606 GN=TP53I3 PE=1 SV=2	HUMAN	2
650	3.17	3.46	14.86	8.568	3.347	sp|Q1KMD3|HNRL2_HUMAN	Heterogeneous nuclear ribonucleoprotein U-like protein 2 OS=Homo sapiens OX=9606 GN=HNRNPUL2 PE=1 SV=1	HUMAN	2
651	3.15	7.39	17.26	11.56	5.212	sp|P17844|DDX5_HUMAN	Probable ATP-dependent RNA helicase DDX5 OS=Homo sapiens OX=9606 GN=DDX5 PE=1 SV=1	HUMAN	3
652	3.15	7.31	23.6	13.87	11.92	sp|P38919|IF4A3_HUMAN	Eukaryotic initiation factor 4A-III OS=Homo sapiens OX=9606 GN=EIF4A3 PE=1 SV=4	HUMAN	4
653	3.15	3.22	21.2	21.2	13.04	sp|Q04760|LGUL_HUMAN	Lactoylglutathione lyase OS=Homo sapiens OX=9606 GN=GLO1 PE=1 SV=4	HUMAN	2
654	3.13	20.12	33.42	30.47	28.99	sp|Q14240|IF4A2_HUMAN	Eukaryotic initiation factor 4A-II OS=Homo sapiens OX=9606 GN=EIF4A2 PE=1 SV=2	HUMAN	10
655	3.13	3.17	20.81	13.87	13.87	sp|Q969H8|MYDGF_HUMAN	Myeloid-derived growth factor OS=Homo sapiens OX=9606 GN=MYDGF PE=1 SV=1	HUMAN	2
656	3.11	3.18	8.511	8.511	4.681	sp|Q9BVK6|TMED9_HUMAN	Transmembrane emp24 domain-containing protein 9 OS=Homo sapiens OX=9606 GN=TMED9 PE=1 SV=2	HUMAN	1
657	3.11	3.16	9.288	2.344	2.344	sp|P27816|MAP4_HUMAN	Microtubule-associated protein 4 OS=Homo sapiens OX=9606 GN=MAP4 PE=1 SV=3	HUMAN	2
658	3.1	17.24	55.85	45.74	40.96	sp|Q562R1|ACTBL_HUMAN	Beta-actin-like protein 2 OS=Homo sapiens OX=9606 GN=ACTBL2 PE=1 SV=2	HUMAN	51
659	3.07	3.18	7.848	4.81	4.81	sp|Q13510|ASAH1_HUMAN	Acid ceramidase OS=Homo sapiens OX=9606 GN=ASAH1 PE=1 SV=5	HUMAN	2
660	3.06	3.11	3.978	2.683	2.683	sp|Q8TEX9|IPO4_HUMAN	Importin-4 OS=Homo sapiens OX=9606 GN=IPO4 PE=1 SV=2	HUMAN	2
661	3.03	3.13	14.39	6.761	1.2	sp|P19367|HXK1_HUMAN	Hexokinase-1 OS=Homo sapiens OX=9606 GN=HK1 PE=1 SV=3	HUMAN	1
662	3.03	3.07	12.43	10.06	10.06	sp|O95433|AHSA1_HUMAN	Activator of 90 kDa heat shock protein ATPase homolog 1 OS=Homo sapiens OX=9606 GN=AHSA1 PE=1 SV=1	HUMAN	2
663	3.02	3.13	15.82	9.184	9.184	sp|P30085|KCY_HUMAN	UMP-CMP kinase OS=Homo sapiens OX=9606 GN=CMPK1 PE=1 SV=3	HUMAN	2
664	3.01	3.12	10.6	10.6	7.947	sp|Q8TDX7|NEK7_HUMAN	Serine/threonine-protein kinase Nek7 OS=Homo sapiens OX=9606 GN=NEK7 PE=1 SV=1	HUMAN	2
665	3.01	3.06	11.89	11.89	9.091	sp|P43307|SSRA_HUMAN	Translocon-associated protein subunit alpha OS=Homo sapiens OX=9606 GN=SSR1 PE=1 SV=3	HUMAN	2
666	2.99	4.97	6.135	6.135	6.135	sp|Q13492|PICAL_HUMAN	Phosphatidylinositol-binding clathrin assembly protein OS=Homo sapiens OX=9606 GN=PICALM PE=1 SV=2	HUMAN	3
667	2.98	3.02	4.51	3.296	3.296	sp|O14617|AP3D1_HUMAN	AP-3 complex subunit delta-1 OS=Homo sapiens OX=9606 GN=AP3D1 PE=1 SV=1	HUMAN	2
668	2.97	5.08	12.19	6.963	6.963	sp|P30837|AL1B1_HUMAN	Aldehyde dehydrogenase X, mitochondrial OS=Homo sapiens OX=9606 GN=ALDH1B1 PE=1 SV=3	HUMAN	3
669	2.97	3.07	6.485	1.601	1.601	sp|P29144|TPP2_HUMAN	Tripeptidyl-peptidase 2 OS=Homo sapiens OX=9606 GN=TPP2 PE=1 SV=4	HUMAN	2
670	2.97	3.02	5.758	2.938	2.938	sp|Q63ZY3|KANK2_HUMAN	KN motif and ankyrin repeat domain-containing protein 2 OS=Homo sapiens OX=9606 GN=KANK2 PE=1 SV=1	HUMAN	2
671	2.94	37.86	52	50.22	44.89	sp|Q13509|TBB3_HUMAN	Tubulin beta-3 chain OS=Homo sapiens OX=9606 GN=TUBB3 PE=1 SV=2	HUMAN	29
672	2.92	3	19.57	9.174	9.174	sp|O75436|VP26A_HUMAN	Vacuolar protein sorting-associated protein 26A OS=Homo sapiens OX=9606 GN=VPS26A PE=1 SV=2	HUMAN	2
673	2.91	2.95	12.23	12.23	12.23	sp|P68402|PA1B2_HUMAN	Platelet-activating factor acetylhydrolase IB subunit beta OS=Homo sapiens OX=9606 GN=PAFAH1B2 PE=1 SV=1	HUMAN	2
674	2.9	2.94	8.147	4.277	4.277	sp|P08697|A2AP_HUMAN	Alpha-2-antiplasmin OS=Homo sapiens OX=9606 GN=SERPINF2 PE=1 SV=3	HUMAN	2
675	2.87	2.99	8.468	5.376	3.629	sp|P46459|NSF_HUMAN	Vesicle-fusing ATPase OS=Homo sapiens OX=9606 GN=NSF PE=1 SV=3	HUMAN	2
676	2.87	2.97	13.9	6.432	6.432	sp|P19971|TYPH_HUMAN	Thymidine phosphorylase OS=Homo sapiens OX=9606 GN=TYMP PE=1 SV=2	HUMAN	2
677	2.86	3.45	18.4	15.13	2.045	sp|Q9BR76|COR1B_HUMAN	Coronin-1B OS=Homo sapiens OX=9606 GN=CORO1B PE=1 SV=1	HUMAN	1
678	2.85	2.92	17.26	8.46	2.707	sp|P17812|PYRG1_HUMAN	CTP synthase 1 OS=Homo sapiens OX=9606 GN=CTPS1 PE=1 SV=2	HUMAN	1
679	2.84	2.88	11.27	11.27	11.27	sp|P62070|RRAS2_HUMAN	Ras-related protein R-Ras2 OS=Homo sapiens OX=9606 GN=RRAS2 PE=1 SV=1	HUMAN	2
680	2.82	2.88	18.24	6.078	6.078	sp|P49257|LMAN1_HUMAN	Protein ERGIC-53 OS=Homo sapiens OX=9606 GN=LMAN1 PE=1 SV=2	HUMAN	2
681	2.8	2.83	6.25	6.25	6.25	sp|P63162|RSMN_HUMAN	Small nuclear ribonucleoprotein-associated protein N OS=Homo sapiens OX=9606 GN=SNRPN PE=1 SV=1	HUMAN	2
682	2.79	2.83	5.632	4.145	1.382	sp|Q9NZ08|ERAP1_HUMAN	Endoplasmic reticulum aminopeptidase 1 OS=Homo sapiens OX=9606 GN=ERAP1 PE=1 SV=3	HUMAN	1
683	2.77	2.89	21.35	21.35	7.865	sp|P62913|RL11_HUMAN	60S ribosomal protein L11 OS=Homo sapiens OX=9606 GN=RPL11 PE=1 SV=2	HUMAN	1
684	2.77	2.81	18.12	18.12	18.12	sp|P29373|RABP2_HUMAN	Cellular retinoic acid-binding protein 2 OS=Homo sapiens OX=9606 GN=CRABP2 PE=1 SV=2	HUMAN	2
685	2.77	2.8	6.713	5.164	5.164	sp|Q8TF66|LRC15_HUMAN	Leucine-rich repeat-containing protein 15 OS=Homo sapiens OX=9606 GN=LRRC15 PE=2 SV=2	HUMAN	2
686	2.75	2.92	13.69	4.929	1.314	sp|Q13620|CUL4B_HUMAN	Cullin-4B OS=Homo sapiens OX=9606 GN=CUL4B PE=1 SV=4	HUMAN	1
687	2.75	2.8	12.93	3.958	3.958	sp|Q12797|ASPH_HUMAN	Aspartyl/asparaginyl beta-hydroxylase OS=Homo sapiens OX=9606 GN=ASPH PE=1 SV=3	HUMAN	2
688	2.74	2.78	3.454	3.454	3.454	sp|O14744|ANM5_HUMAN	Protein arginine N-methyltransferase 5 OS=Homo sapiens OX=9606 GN=PRMT5 PE=1 SV=4	HUMAN	2
689	2.73	2.77	9.846	3.692	1.692	sp|Q9H4A4|AMPB_HUMAN	Aminopeptidase B OS=Homo sapiens OX=9606 GN=RNPEP PE=1 SV=2	HUMAN	1
690	2.72	2.78	9.292	7.301	7.301	sp|Q9H8Y8|GORS2_HUMAN	Golgi reassembly-stacking protein 2 OS=Homo sapiens OX=9606 GN=GORASP2 PE=1 SV=3	HUMAN	2
691	2.72	2.76	8.708	8.708	8.708	sp|Q9UJZ1|STML2_HUMAN	Stomatin-like protein 2, mitochondrial OS=Homo sapiens OX=9606 GN=STOML2 PE=1 SV=1	HUMAN	2
692	2.67	11.38	29.75	25.5	16.11	sp|P31150|GDIA_HUMAN	Rab GDP dissociation inhibitor alpha OS=Homo sapiens OX=9606 GN=GDI1 PE=1 SV=2	HUMAN	5
693	2.65	2.68	5.476	3.746	3.746	sp|Q96P70|IPO9_HUMAN	Importin-9 OS=Homo sapiens OX=9606 GN=IPO9 PE=1 SV=3	HUMAN	2
694	2.65	2.68	9.397	6.738	2.837	sp|Q13057|COASY_HUMAN	Bifunctional coenzyme A synthase OS=Homo sapiens OX=9606 GN=COASY PE=1 SV=4	HUMAN	1
695	2.64	5.01	11.03	8.704	4.836	sp|P05091|ALDH2_HUMAN	Aldehyde dehydrogenase, mitochondrial OS=Homo sapiens OX=9606 GN=ALDH2 PE=1 SV=2	HUMAN	2
696	2.64	2.67	3.506	2.338	1.299	sp|P98082|DAB2_HUMAN	Disabled homolog 2 OS=Homo sapiens OX=9606 GN=DAB2 PE=1 SV=3	HUMAN	1
697	2.62	2.68	5.547	4.006	1.695	sp|P46063|RECQ1_HUMAN	ATP-dependent DNA helicase Q1 OS=Homo sapiens OX=9606 GN=RECQL PE=1 SV=3	HUMAN	1
698	2.61	2.64	11.36	10.04	2.462	sp|Q9H3P7|GCP60_HUMAN	Golgi resident protein GCP60 OS=Homo sapiens OX=9606 GN=ACBD3 PE=1 SV=4	HUMAN	1
699	2.61	2.64	11.78	5.46	2.586	sp|O43681|ASNA_HUMAN	ATPase ASNA1 OS=Homo sapiens OX=9606 GN=ASNA1 PE=1 SV=2	HUMAN	1
700	2.6	2.72	2.646	1.671	1.671	sp|Q12769|NU160_HUMAN	Nuclear pore complex protein Nup160 OS=Homo sapiens OX=9606 GN=NUP160 PE=1 SV=3	HUMAN	2
701	2.58	10.14	25.27	17.86	17.86	sp|P09972|ALDOC_HUMAN	Fructose-bisphosphate aldolase C OS=Homo sapiens OX=9606 GN=ALDOC PE=1 SV=2	HUMAN	8
702	2.57	2.6	5.12	4.066	1.506	sp|Q8NEU8|DP13B_HUMAN	DCC-interacting protein 13-beta OS=Homo sapiens OX=9606 GN=APPL2 PE=1 SV=3	HUMAN	1
703	2.57	2.59	10.66	6.557	3.825	sp|O00442|RTCA_HUMAN	RNA 3'-terminal phosphate cyclase OS=Homo sapiens OX=9606 GN=RTCA PE=1 SV=1	HUMAN	1
704	2.56	6.72	19.3	12.09	6.512	sp|P05783|K1C18_HUMAN	Keratin, type I cytoskeletal 18 OS=Homo sapiens OX=9606 GN=KRT18 PE=1 SV=2	HUMAN	3
705	2.56	2.6	18.66	18.66	5.263	sp|Q8TED1|GPX8_HUMAN	Probable glutathione peroxidase 8 OS=Homo sapiens OX=9606 GN=GPX8 PE=1 SV=2	HUMAN	1
706	2.56	2.59	10.63	6.157	3.545	sp|O60684|IMA7_HUMAN	Importin subunit alpha-7 OS=Homo sapiens OX=9606 GN=KPNA6 PE=1 SV=1	HUMAN	1
707	2.53	2.61	18.43	10.98	7.843	sp|P38117|ETFB_HUMAN	Electron transfer flavoprotein subunit beta OS=Homo sapiens OX=9606 GN=ETFB PE=1 SV=3	HUMAN	2
708	2.53	2.59	13.27	9.005	3.791	sp|O95816|BAG2_HUMAN	BAG family molecular chaperone regulator 2 OS=Homo sapiens OX=9606 GN=BAG2 PE=1 SV=1	HUMAN	1
709	2.52	2.66	15.66	14.65	6.566	sp|O15498|YKT6_HUMAN	Synaptobrevin homolog YKT6 OS=Homo sapiens OX=9606 GN=YKT6 PE=1 SV=1	HUMAN	1
710	2.52	2.6	8.741	5.769	3.846	sp|Q15942|ZYX_HUMAN	Zyxin OS=Homo sapiens OX=9606 GN=ZYX PE=1 SV=1	HUMAN	2
711	2.51	73.47	96	95.47	92.8	sp|P60709|ACTB_HUMAN	Actin, cytoplasmic 1 OS=Homo sapiens OX=9606 GN=ACTB PE=1 SV=1	HUMAN	255
712	2.49	2.63	6.004	1.821	0.5906	sp|Q14008|CKAP5_HUMAN	Cytoskeleton-associated protein 5 OS=Homo sapiens OX=9606 GN=CKAP5 PE=1 SV=3	HUMAN	1
713	2.48	2.55	19.11	19.11	4.889	sp|Q13637|RAB32_HUMAN	Ras-related protein Rab-32 OS=Homo sapiens OX=9606 GN=RAB32 PE=1 SV=3	HUMAN	1
714	2.47	2.57	14.51	14.51	2.639	sp|P30740|ILEU_HUMAN	Leukocyte elastase inhibitor OS=Homo sapiens OX=9606 GN=SERPINB1 PE=1 SV=1	HUMAN	1
715	2.47	2.54	13.48	5.674	5.674	sp|Q9BXS5|AP1M1_HUMAN	AP-1 complex subunit mu-1 OS=Homo sapiens OX=9606 GN=AP1M1 PE=1 SV=3	HUMAN	3
716	2.47	2.5	11.86	11.86	3.846	sp|Q12904|AIMP1_HUMAN	Aminoacyl tRNA synthase complex-interacting multifunctional protein 1 OS=Homo sapiens OX=9606 GN=AIMP1 PE=1 SV=2	HUMAN	1
717	2.46	2.49	14.72	10.74	3.374	sp|Q15717|ELAV1_HUMAN	ELAV-like protein 1 OS=Homo sapiens OX=9606 GN=ELAVL1 PE=1 SV=2	HUMAN	1
718	2.45	2.48	28.57	24.49	19.73	sp|P61077|UB2D3_HUMAN	Ubiquitin-conjugating enzyme E2 D3 OS=Homo sapiens OX=9606 GN=UBE2D3 PE=1 SV=1	HUMAN	2
719	2.45	2.48	12.16	12.16	5.775	sp|Q14914|PTGR1_HUMAN	Prostaglandin reductase 1 OS=Homo sapiens OX=9606 GN=PTGR1 PE=1 SV=2	HUMAN	1
720	2.44	2.47	30.87	30.87	20.13	sp|P0DP25|CALM3_HUMAN	Calmodulin-3 OS=Homo sapiens OX=9606 GN=CALM3 PE=1 SV=1	HUMAN	2
721	2.42	2.44	18.52	18.52	8.333	sp|O75347|TBCA_HUMAN	Tubulin-specific chaperone A OS=Homo sapiens OX=9606 GN=TBCA PE=1 SV=3	HUMAN	1
722	2.41	2.43	7.739	4.277	2.037	sp|Q13098|CSN1_HUMAN	COP9 signalosome complex subunit 1 OS=Homo sapiens OX=9606 GN=GPS1 PE=1 SV=4	HUMAN	1
723	2.4	4.47	30.59	18.72	13.7	sp|P20337|RAB3B_HUMAN	Ras-related protein Rab-3B OS=Homo sapiens OX=9606 GN=RAB3B PE=1 SV=2	HUMAN	2
724	2.4	2.54	3.569	0.6598	0.12	sp|P20929|NEBU_HUMAN	Nebulin OS=Homo sapiens OX=9606 GN=NEB PE=1 SV=5	HUMAN	1
725	2.37	2.39	5.631	2.427	2.427	sp|O14974|MYPT1_HUMAN	Protein phosphatase 1 regulatory subunit 12A OS=Homo sapiens OX=9606 GN=PPP1R12A PE=1 SV=1	HUMAN	2
726	2.36	2.38	23.23	11.62	5.556	sp|Q9NR31|SAR1A_HUMAN	GTP-binding protein SAR1a OS=Homo sapiens OX=9606 GN=SAR1A PE=1 SV=1	HUMAN	1
727	2.36	2.38	5.978	3.94	2.582	sp|Q8IVL6|P3H3_HUMAN	Prolyl 3-hydroxylase 3 OS=Homo sapiens OX=9606 GN=P3H3 PE=1 SV=1	HUMAN	1
728	2.35	2.42	13.2	9.901	9.901	sp|P09486|SPRC_HUMAN	SPARC OS=Homo sapiens OX=9606 GN=SPARC PE=1 SV=1	HUMAN	2
729	2.35	2.37	1.961	1.555	0.879	sp|Q9UBG0|MRC2_HUMAN	C-type mannose receptor 2 OS=Homo sapiens OX=9606 GN=MRC2 PE=1 SV=2	HUMAN	1
730	2.35	2.37	8.115	5.967	3.103	sp|P16930|FAAA_HUMAN	Fumarylacetoacetase OS=Homo sapiens OX=9606 GN=FAH PE=1 SV=2	HUMAN	1
731	2.35	2.37	4.237	4.237	2.331	sp|Q9Y646|CBPQ_HUMAN	Carboxypeptidase Q OS=Homo sapiens OX=9606 GN=CPQ PE=1 SV=1	HUMAN	1
732	2.34	3.47	21.09	15.34	7.348	sp|Q9HC38|GLOD4_HUMAN	Glyoxalase domain-containing protein 4 OS=Homo sapiens OX=9606 GN=GLOD4 PE=1 SV=1	HUMAN	2
733	2.34	2.36	16.18	16.18	10.29	sp|P37108|SRP14_HUMAN	Signal recognition particle 14 kDa protein OS=Homo sapiens OX=9606 GN=SRP14 PE=1 SV=2	HUMAN	1
734	2.32	2.35	21.91	16.05	5.247	sp|P51665|PSMD7_HUMAN	26S proteasome non-ATPase regulatory subunit 7 OS=Homo sapiens OX=9606 GN=PSMD7 PE=1 SV=2	HUMAN	1
735	2.31	2.41	10.21	5.248	1.277	sp|P46977|STT3A_HUMAN	Dolichyl-diphosphooligosaccharide--protein glycosyltransferase subunit STT3A OS=Homo sapiens OX=9606 GN=STT3A PE=1 SV=2	HUMAN	1
736	2.3	2.32	15.17	7.931	3.448	sp|Q01105|SET_HUMAN	Protein SET OS=Homo sapiens OX=9606 GN=SET PE=1 SV=3	HUMAN	1
737	2.3	2.32	12.89	12.89	3.556	sp|P78330|SERB_HUMAN	Phosphoserine phosphatase OS=Homo sapiens OX=9606 GN=PSPH PE=1 SV=2	HUMAN	1
738	2.29	2.33	6.672	2.147	0.6902	sp|O75533|SF3B1_HUMAN	Splicing factor 3B subunit 1 OS=Homo sapiens OX=9606 GN=SF3B1 PE=1 SV=3	HUMAN	1
739	2.29	2.32	17.61	11.04	7.761	sp|O76003|GLRX3_HUMAN	Glutaredoxin-3 OS=Homo sapiens OX=9606 GN=GLRX3 PE=1 SV=2	HUMAN	1
740	2.27	2.29	10.22	7.43	2.477	sp|Q04828|AK1C1_HUMAN	Aldo-keto reductase family 1 member C1 OS=Homo sapiens OX=9606 GN=AKR1C1 PE=1 SV=1	HUMAN	1
741	2.27	2.29	14.79	9.467	5.325	sp|P51884|LUM_HUMAN	Lumican OS=Homo sapiens OX=9606 GN=LUM PE=1 SV=2	HUMAN	1
742	2.26	2.29	15.79	1.868	1.868	sp|Q9NSD9|SYFB_HUMAN	Phenylalanine--tRNA ligase beta subunit OS=Homo sapiens OX=9606 GN=FARSB PE=1 SV=3	HUMAN	1
743	2.26	2.27	6.061	2.053	1.369	sp|Q02218|ODO1_HUMAN	2-oxoglutarate dehydrogenase, mitochondrial OS=Homo sapiens OX=9606 GN=OGDH PE=1 SV=3	HUMAN	1
744	2.25	2.29	6.939	1.735	0.9184	sp|Q9P0K7|RAI14_HUMAN	Ankycorbin OS=Homo sapiens OX=9606 GN=RAI14 PE=1 SV=2	HUMAN	1
745	2.24	2.27	14.12	8	3.294	sp|P22234|PUR6_HUMAN	Multifunctional protein ADE2 OS=Homo sapiens OX=9606 GN=PAICS PE=1 SV=3	HUMAN	1
746	2.24	2.25	5.974	5.974	3.377	sp|Q6P444|MTFR2_HUMAN	Mitochondrial fission regulator 2 OS=Homo sapiens OX=9606 GN=MTFR2 PE=1 SV=2	HUMAN	1
747	2.23	2.26	9.244	4.727	1.891	sp|P10253|LYAG_HUMAN	Lysosomal alpha-glucosidase OS=Homo sapiens OX=9606 GN=GAA PE=1 SV=4	HUMAN	1
748	2.21	2.23	6.346	6.346	3.087	sp|Q8N1G4|LRC47_HUMAN	Leucine-rich repeat-containing protein 47 OS=Homo sapiens OX=9606 GN=LRRC47 PE=1 SV=1	HUMAN	1
749	2.21	2.22	15.45	15.45	7.317	sp|Q9BRA2|TXD17_HUMAN	Thioredoxin domain-containing protein 17 OS=Homo sapiens OX=9606 GN=TXNDC17 PE=1 SV=1	HUMAN	1
750	2.2	2.21	13.77	6.23	2.623	sp|Q9UHQ9|NB5R1_HUMAN	NADH-cytochrome b5 reductase 1 OS=Homo sapiens OX=9606 GN=CYB5R1 PE=1 SV=1	HUMAN	1
751	2.19	2.27	13.66	8.811	4.846	sp|P22061|PIMT_HUMAN	Protein-L-isoaspartate(D-aspartate) O-methyltransferase OS=Homo sapiens OX=9606 GN=PCMT1 PE=1 SV=4	HUMAN	1
752	2.19	2.2	22.26	14.49	6.36	sp|Q13126|MTAP_HUMAN	S-methyl-5'-thioadenosine phosphorylase OS=Homo sapiens OX=9606 GN=MTAP PE=1 SV=2	HUMAN	1
753	2.18	11.46	31.8	23.96	20.74	sp|P09104|ENOG_HUMAN	Gamma-enolase OS=Homo sapiens OX=9606 GN=ENO2 PE=1 SV=3	HUMAN	6
754	2.18	6.23	20	20	16.5	sp|P61026|RAB10_HUMAN	Ras-related protein Rab-10 OS=Homo sapiens OX=9606 GN=RAB10 PE=1 SV=1	HUMAN	3
755	2.17	2.18	11.56	4.667	2.889	sp|P41240|CSK_HUMAN	Tyrosine-protein kinase CSK OS=Homo sapiens OX=9606 GN=CSK PE=1 SV=1	HUMAN	1
756	2.17	2.18	8.867	8.867	4.433	sp|P07203|GPX1_HUMAN	Glutathione peroxidase 1 OS=Homo sapiens OX=9606 GN=GPX1 PE=1 SV=4	HUMAN	1
757	2.17	2.18	11.52	11.52	4.833	sp|O15260|SURF4_HUMAN	Surfeit locus protein 4 OS=Homo sapiens OX=9606 GN=SURF4 PE=1 SV=3	HUMAN	1
758	2.16	2.18	17.45	6.854	3.427	sp|P22087|FBRL_HUMAN	rRNA 2'-O-methyltransferase fibrillarin OS=Homo sapiens OX=9606 GN=FBL PE=1 SV=2	HUMAN	1
759	2.15	2.23	23.63	23.63	12.09	sp|P36405|ARL3_HUMAN	ADP-ribosylation factor-like protein 3 OS=Homo sapiens OX=9606 GN=ARL3 PE=1 SV=2	HUMAN	1
760	2.15	2.16	11.17	11.17	7.282	sp|P30043|BLVRB_HUMAN	Flavin reductase (NADPH) OS=Homo sapiens OX=9606 GN=BLVRB PE=1 SV=3	HUMAN	1
761	2.13	2.14	20.08	9.449	5.512	sp|O95571|ETHE1_HUMAN	Persulfide dioxygenase ETHE1, mitochondrial OS=Homo sapiens OX=9606 GN=ETHE1 PE=1 SV=2	HUMAN	1
762	2.13	2.14	7.435	3.532	2.045	sp|P10155|RO60_HUMAN	60 kDa SS-A/Ro ribonucleoprotein OS=Homo sapiens OX=9606 GN=TROVE2 PE=1 SV=2	HUMAN	1
763	2.13	2.14	12.54	12.54	3.448	sp|P32322|P5CR1_HUMAN	Pyrroline-5-carboxylate reductase 1, mitochondrial OS=Homo sapiens OX=9606 GN=PYCR1 PE=1 SV=2	HUMAN	1
764	2.12	2.21	12.19	8.347	2.003	sp|P61221|ABCE1_HUMAN	ATP-binding cassette sub-family E member 1 OS=Homo sapiens OX=9606 GN=ABCE1 PE=1 SV=1	HUMAN	1
765	2.12	2.16	6.759	1.193	1.193	sp|O94832|MYO1D_HUMAN	Unconventional myosin-Id OS=Homo sapiens OX=9606 GN=MYO1D PE=1 SV=2	HUMAN	1
766	2.12	2.13	21.25	6.54	3.815	sp|Q9Y295|DRG1_HUMAN	Developmentally-regulated GTP-binding protein 1 OS=Homo sapiens OX=9606 GN=DRG1 PE=1 SV=1	HUMAN	1
767	2.12	2.13	15.22	15.22	7.612	sp|O43396|TXNL1_HUMAN	Thioredoxin-like protein 1 OS=Homo sapiens OX=9606 GN=TXNL1 PE=1 SV=3	HUMAN	1
768	2.11	3.39	7.895	5.466	2.429	sp|P49189|AL9A1_HUMAN	4-trimethylaminobutyraldehyde dehydrogenase OS=Homo sapiens OX=9606 GN=ALDH9A1 PE=1 SV=3	HUMAN	2
769	2.11	2.15	4.832	0.5424	0.5424	sp|Q9P219|DAPLE_HUMAN	Protein Daple OS=Homo sapiens OX=9606 GN=CCDC88C PE=1 SV=3	HUMAN	1
770	2.11	2.13	4.293	0.4497	0.4497	sp|P31629|ZEP2_HUMAN	Transcription factor HIVEP2 OS=Homo sapiens OX=9606 GN=HIVEP2 PE=1 SV=2	HUMAN	1
771	2.11	2.12	6.316	1.842	1.842	sp|Q12884|SEPR_HUMAN	Prolyl endopeptidase FAP OS=Homo sapiens OX=9606 GN=FAP PE=1 SV=5	HUMAN	1
772	2.11	2.12	19.13	3.971	3.971	sp|P29218|IMPA1_HUMAN	Inositol monophosphatase 1 OS=Homo sapiens OX=9606 GN=IMPA1 PE=1 SV=1	HUMAN	1
773	2.1	2.17	1.806	0.6503	0.2529	sp|P01266|THYG_HUMAN	Thyroglobulin OS=Homo sapiens OX=9606 GN=TG PE=1 SV=5	HUMAN	1
774	2.1	2.11	7.221	4.905	1.635	sp|P33992|MCM5_HUMAN	DNA replication licensing factor MCM5 OS=Homo sapiens OX=9606 GN=MCM5 PE=1 SV=5	HUMAN	1
775	2.1	2.11	13.86	11.55	4.62	sp|Q99685|MGLL_HUMAN	Monoglyceride lipase OS=Homo sapiens OX=9606 GN=MGLL PE=1 SV=2	HUMAN	1
776	2.09	2.1	33.54	5.488	5.488	sp|P84103|SRSF3_HUMAN	Serine/arginine-rich splicing factor 3 OS=Homo sapiens OX=9606 GN=SRSF3 PE=1 SV=1	HUMAN	1
777	2.09	2.1	14.18	2.837	2.837	sp|Q9BRL6|SRSF8_HUMAN	Serine/arginine-rich splicing factor 8 OS=Homo sapiens OX=9606 GN=SRSF8 PE=1 SV=1	HUMAN	1
778	2.08	2.09	14.11	9.544	5.809	sp|P20618|PSB1_HUMAN	Proteasome subunit beta type-1 OS=Homo sapiens OX=9606 GN=PSMB1 PE=1 SV=2	HUMAN	1
779	2.08	2.09	5.898	5.898	3.217	sp|P53367|ARFP1_HUMAN	Arfaptin-1 OS=Homo sapiens OX=9606 GN=ARFIP1 PE=1 SV=2	HUMAN	1
780	2.08	2.09	9.877	9.877	4.321	sp|O60493|SNX3_HUMAN	Sorting nexin-3 OS=Homo sapiens OX=9606 GN=SNX3 PE=1 SV=3	HUMAN	1
781	2.07	2.14	13.23	13.23	13.23	sp|Q9NRV9|HEBP1_HUMAN	Heme-binding protein 1 OS=Homo sapiens OX=9606 GN=HEBP1 PE=1 SV=1	HUMAN	2
782	2.07	2.14	11.92	11.92	11.92	sp|Q16527|CSRP2_HUMAN	Cysteine and glycine-rich protein 2 OS=Homo sapiens OX=9606 GN=CSRP2 PE=1 SV=3	HUMAN	2
783	2.07	2.14	16.06	16.06	8.029	sp|P46779|RL28_HUMAN	60S ribosomal protein L28 OS=Homo sapiens OX=9606 GN=RPL28 PE=1 SV=3	HUMAN	1
784	2.07	2.13	12.32	6.039	2.657	sp|Q12765|SCRN1_HUMAN	Secernin-1 OS=Homo sapiens OX=9606 GN=SCRN1 PE=1 SV=2	HUMAN	1
785	2.07	2.12	2.952	1.06	1.06	sp|O95342|ABCBB_HUMAN	Bile salt export pump OS=Homo sapiens OX=9606 GN=ABCB11 PE=1 SV=2	HUMAN	1
786	2.07	2.12	19.77	11.63	4.07	sp|P13693|TCTP_HUMAN	Translationally-controlled tumor protein OS=Homo sapiens OX=9606 GN=TPT1 PE=1 SV=1	HUMAN	1
787	2.07	2.11	2.818	0.3867	0.3867	sp|Q5JV73|FRPD3_HUMAN	FERM and PDZ domain-containing protein 3 OS=Homo sapiens OX=9606 GN=FRMPD3 PE=2 SV=2	HUMAN	1
788	2.07	2.08	8.025	1.274	1.274	sp|Q16666|IF16_HUMAN	Gamma-interferon-inducible protein 16 OS=Homo sapiens OX=9606 GN=IFI16 PE=1 SV=3	HUMAN	1
789	2.07	2.07	2.333	0.5969	0.5969	sp|Q702N8|XIRP1_HUMAN	Xin actin-binding repeat-containing protein 1 OS=Homo sapiens OX=9606 GN=XIRP1 PE=1 SV=1	HUMAN	1
790	2.07	2.07	10.04	4.184	4.184	sp|Q9NR28|DBLOH_HUMAN	Diablo homolog, mitochondrial OS=Homo sapiens OX=9606 GN=DIABLO PE=1 SV=1	HUMAN	1
791	2.06	6.69	7.167	3.833	2.667	sp|Q9NSB2|KRT84_HUMAN	Keratin, type II cuticular Hb4 OS=Homo sapiens OX=9606 GN=KRT84 PE=2 SV=2	HUMAN	4
792	2.06	2.09	3.014	0.8501	0.8501	sp|O75122|CLAP2_HUMAN	CLIP-associating protein 2 OS=Homo sapiens OX=9606 GN=CLASP2 PE=1 SV=2	HUMAN	1
793	2.06	2.07	10.09	2.967	2.967	sp|Q9UDY4|DNJB4_HUMAN	DnaJ homolog subfamily B member 4 OS=Homo sapiens OX=9606 GN=DNAJB4 PE=1 SV=1	HUMAN	1
794	2.06	2.07	6.198	1.843	1.843	sp|Q15046|SYK_HUMAN	Lysine--tRNA ligase OS=Homo sapiens OX=9606 GN=KARS PE=1 SV=3	HUMAN	1
795	2.05	4.16	8.704	5.128	5.128	sp|P20742|PZP_HUMAN	Pregnancy zone protein OS=Homo sapiens OX=9606 GN=PZP PE=1 SV=4	HUMAN	7
796	2.05	2.2	7.197	2.944	2.181	sp|Q2TB90|HKDC1_HUMAN	Putative hexokinase HKDC1 OS=Homo sapiens OX=9606 GN=HKDC1 PE=1 SV=3	HUMAN	2
797	2.05	2.06	20	7.556	7.556	sp|Q9UL25|RAB21_HUMAN	Ras-related protein Rab-21 OS=Homo sapiens OX=9606 GN=RAB21 PE=1 SV=3	HUMAN	1
798	2.05	2.05	8.304	2.768	2.768	sp|Q8TC26|TM163_HUMAN	Transmembrane protein 163 OS=Homo sapiens OX=9606 GN=TMEM163 PE=2 SV=1	HUMAN	1
799	2.05	2.05	9.463	4.604	4.604	sp|Q8NEV1|CSK23_HUMAN	Casein kinase II subunit alpha 3 OS=Homo sapiens OX=9606 GN=CSNK2A3 PE=1 SV=2	HUMAN	1
800	2.05	2.05	12.5	6.771	6.771	sp|Q07812|BAX_HUMAN	Apoptosis regulator BAX OS=Homo sapiens OX=9606 GN=BAX PE=1 SV=1	HUMAN	1
801	2.05	2.05	2.572	1.484	1.484	sp|O00754|MA2B1_HUMAN	Lysosomal alpha-mannosidase OS=Homo sapiens OX=9606 GN=MAN2B1 PE=1 SV=3	HUMAN	1
802	2.04	9.88	29.66	22.43	22.43	sp|P22090|RS4Y1_HUMAN	40S ribosomal protein S4, Y isoform 1 OS=Homo sapiens OX=9606 GN=RPS4Y1 PE=1 SV=2	HUMAN	8
803	2.04	4.1	13.53	5.57	5.57	sp|Q14344|GNA13_HUMAN	Guanine nucleotide-binding protein subunit alpha-13 OS=Homo sapiens OX=9606 GN=GNA13 PE=1 SV=2	HUMAN	2
804	2.04	3.44	10.22	7.74	7.74	sp|P12429|ANXA3_HUMAN	Annexin A3 OS=Homo sapiens OX=9606 GN=ANXA3 PE=1 SV=3	HUMAN	2
805	2.04	2.13	6.49	4.662	1.188	sp|P53992|SC24C_HUMAN	Protein transport protein Sec24C OS=Homo sapiens OX=9606 GN=SEC24C PE=1 SV=3	HUMAN	1
806	2.04	2.06	8.427	3.371	3.371	sp|Q12907|LMAN2_HUMAN	Vesicular integral-membrane protein VIP36 OS=Homo sapiens OX=9606 GN=LMAN2 PE=1 SV=1	HUMAN	1
807	2.04	2.05	6.688	4.14	4.14	sp|Q5BJH7|YIF1B_HUMAN	Protein YIF1B OS=Homo sapiens OX=9606 GN=YIF1B PE=1 SV=1	HUMAN	1
808	2.04	2.04	8.542	4.583	4.583	sp|P10619|PPGB_HUMAN	Lysosomal protective protein OS=Homo sapiens OX=9606 GN=CTSA PE=1 SV=2	HUMAN	2
809	2.04	2.04	13.36	4.858	4.858	sp|P57088|TMM33_HUMAN	Transmembrane protein 33 OS=Homo sapiens OX=9606 GN=TMEM33 PE=1 SV=2	HUMAN	1
810	2.04	2.04	12.3	3.743	3.743	sp|P00374|DYR_HUMAN	Dihydrofolate reductase OS=Homo sapiens OX=9606 GN=DHFR PE=1 SV=2	HUMAN	1
811	2.03	2.11	9.846	7.077	7.077	sp|Q13347|EIF3I_HUMAN	Eukaryotic translation initiation factor 3 subunit I OS=Homo sapiens OX=9606 GN=EIF3I PE=1 SV=1	HUMAN	2
812	2.03	2.06	18.99	4.469	4.469	sp|P67812|SC11A_HUMAN	Signal peptidase complex catalytic subunit SEC11A OS=Homo sapiens OX=9606 GN=SEC11A PE=1 SV=1	HUMAN	1
813	2.03	2.05	4.995	2.389	1.629	sp|A0FGR8|ESYT2_HUMAN	Extended synaptotagmin-2 OS=Homo sapiens OX=9606 GN=ESYT2 PE=1 SV=1	HUMAN	1
814	2.03	2.05	5.142	1.596	1.596	sp|Q86YQ8|CPNE8_HUMAN	Copine-8 OS=Homo sapiens OX=9606 GN=CPNE8 PE=1 SV=2	HUMAN	1
815	2.03	2.04	1.603	0.5769	0.5769	sp|P41229|KDM5C_HUMAN	Lysine-specific demethylase 5C OS=Homo sapiens OX=9606 GN=KDM5C PE=1 SV=2	HUMAN	1
816	2.03	2.04	10.62	6.195	6.195	sp|P36543|VATE1_HUMAN	V-type proton ATPase subunit E 1 OS=Homo sapiens OX=9606 GN=ATP6V1E1 PE=1 SV=1	HUMAN	1
817	2.03	2.03	21.15	8.333	8.333	sp|P62750|RL23A_HUMAN	60S ribosomal protein L23a OS=Homo sapiens OX=9606 GN=RPL23A PE=1 SV=1	HUMAN	1
818	2.03	2.03	20.71	10	10	sp|P35080|PROF2_HUMAN	Profilin-2 OS=Homo sapiens OX=9606 GN=PFN2 PE=1 SV=3	HUMAN	1
819	2.03	2.03	9.75	2.5	2.5	sp|Q92734|TFG_HUMAN	Protein TFG OS=Homo sapiens OX=9606 GN=TFG PE=1 SV=2	HUMAN	1
820	2.03	2.03	3.934	1.967	1.967	sp|Q6NUM9|RETST_HUMAN	All-trans-retinol 13,14-reductase OS=Homo sapiens OX=9606 GN=RETSAT PE=1 SV=2	HUMAN	1
821	2.03	2.03	9.574	5.851	5.851	sp|O75915|PRAF3_HUMAN	PRA1 family protein 3 OS=Homo sapiens OX=9606 GN=ARL6IP5 PE=1 SV=1	HUMAN	1
822	2.02	2.07	18.64	7.458	3.39	sp|P54920|SNAA_HUMAN	Alpha-soluble NSF attachment protein OS=Homo sapiens OX=9606 GN=NAPA PE=1 SV=3	HUMAN	1
823	2.02	2.03	6.859	3.249	3.249	sp|Q99436|PSB7_HUMAN	Proteasome subunit beta type-7 OS=Homo sapiens OX=9606 GN=PSMB7 PE=1 SV=1	HUMAN	1
824	2.02	2.03	7.965	4.867	4.867	sp|Q96A05|VATE2_HUMAN	V-type proton ATPase subunit E 2 OS=Homo sapiens OX=9606 GN=ATP6V1E2 PE=1 SV=1	HUMAN	2
825	2.02	2.02	3.037	0.8475	0.8475	sp|Q9BZF9|UACA_HUMAN	Uveal autoantigen with coiled-coil domains and ankyrin repeats OS=Homo sapiens OX=9606 GN=UACA PE=1 SV=2	HUMAN	1
826	2.02	2.02	12.31	4	4	sp|Q96CX2|KCD12_HUMAN	BTB/POZ domain-containing protein KCTD12 OS=Homo sapiens OX=9606 GN=KCTD12 PE=1 SV=1	HUMAN	1
827	2.02	2.02	1.927	0.8701	0.8701	sp|P11047|LAMC1_HUMAN	Laminin subunit gamma-1 OS=Homo sapiens OX=9606 GN=LAMC1 PE=1 SV=3	HUMAN	1
828	2.02	2.02	8.158	5.789	2.895	sp|O00154|BACH_HUMAN	Cytosolic acyl coenzyme A thioester hydrolase OS=Homo sapiens OX=9606 GN=ACOT7 PE=1 SV=3	HUMAN	1
829	2.02	2.02	12.5	7.237	7.237	sp|Q9Y3D6|FIS1_HUMAN	Mitochondrial fission 1 protein OS=Homo sapiens OX=9606 GN=FIS1 PE=1 SV=2	HUMAN	1
830	2.02	2.02	6.704	3.073	3.073	sp|Q9UBS4|DJB11_HUMAN	DnaJ homolog subfamily B member 11 OS=Homo sapiens OX=9606 GN=DNAJB11 PE=1 SV=1	HUMAN	1
831	2.02	2.02	4.615	2.857	2.857	sp|Q14728|MFS10_HUMAN	Major facilitator superfamily domain-containing protein 10 OS=Homo sapiens OX=9606 GN=MFSD10 PE=1 SV=1	HUMAN	1
832	2.02	2.02	51.75	14.04	14.04	sp|P05386|RLA1_HUMAN	60S acidic ribosomal protein P1 OS=Homo sapiens OX=9606 GN=RPLP1 PE=1 SV=1	HUMAN	1
833	2.01	2.02	5.325	3.353	3.353	sp|Q7Z4H8|KDEL2_HUMAN	KDEL motif-containing protein 2 OS=Homo sapiens OX=9606 GN=KDELC2 PE=1 SV=2	HUMAN	1
834	2.01	2.02	4.878	1.951	1.951	sp|P13473|LAMP2_HUMAN	Lysosome-associated membrane glycoprotein 2 OS=Homo sapiens OX=9606 GN=LAMP2 PE=1 SV=2	HUMAN	1
835	2.01	2.01	9.62	5.823	3.797	sp|P31153|METK2_HUMAN	S-adenosylmethionine synthase isoform type-2 OS=Homo sapiens OX=9606 GN=MAT2A PE=1 SV=1	HUMAN	1
836	2.01	2.01	5.822	3.425	3.425	sp|Q99614|TTC1_HUMAN	Tetratricopeptide repeat protein 1 OS=Homo sapiens OX=9606 GN=TTC1 PE=1 SV=1	HUMAN	1
837	2.01	2.01	5.47	2.222	2.222	sp|Q8WYN3|CSRN3_HUMAN	Cysteine/serine-rich nuclear protein 3 OS=Homo sapiens OX=9606 GN=CSRNP3 PE=2 SV=1	HUMAN	1
838	2.01	2.01	12.5	5.093	5.093	sp|Q7L9L4|MOB1B_HUMAN	MOB kinase activator 1B OS=Homo sapiens OX=9606 GN=MOB1B PE=1 SV=3	HUMAN	1
839	2.01	2.01	11.05	6.077	6.077	sp|P40616|ARL1_HUMAN	ADP-ribosylation factor-like protein 1 OS=Homo sapiens OX=9606 GN=ARL1 PE=1 SV=1	HUMAN	1
840	2.01	2.01	6.114	3.353	3.353	sp|P15289|ARSA_HUMAN	Arylsulfatase A OS=Homo sapiens OX=9606 GN=ARSA PE=1 SV=3	HUMAN	1
841	2.01	2.01	9.565	6.087	6.087	sp|O75608|LYPA1_HUMAN	Acyl-protein thioesterase 1 OS=Homo sapiens OX=9606 GN=LYPLA1 PE=1 SV=1	HUMAN	1
842	2	44.87	55.51	53.48	50.79	sp|Q13885|TBB2A_HUMAN	Tubulin beta-2A chain OS=Homo sapiens OX=9606 GN=TUBB2A PE=1 SV=1	HUMAN	32
843	2	41.09	76.66	73.21	71.35	sp|P62736|ACTA_HUMAN	Actin, aortic smooth muscle OS=Homo sapiens OX=9606 GN=ACTA2 PE=1 SV=1	HUMAN	87
844	2	9.32	45.38	44.62	35.38	sp|Q93077|H2A1C_HUMAN	Histone H2A type 1-C OS=Homo sapiens OX=9606 GN=HIST1H2AC PE=1 SV=3	HUMAN	5
845	2	5.77	23.26	18.02	18.02	sp|P24844|MYL9_HUMAN	Myosin regulatory light polypeptide 9 OS=Homo sapiens OX=9606 GN=MYL9 PE=1 SV=4	HUMAN	3
846	2	2.09	15.41	9.434	4.088	sp|P60891|PRPS1_HUMAN	Ribose-phosphate pyrophosphokinase 1 OS=Homo sapiens OX=9606 GN=PRPS1 PE=1 SV=2	HUMAN	1
847	2	2.08	6.242	6.242	1.357	sp|P35611|ADDA_HUMAN	Alpha-adducin OS=Homo sapiens OX=9606 GN=ADD1 PE=1 SV=2	HUMAN	1
848	2	2.02	4.902	2.614	2.614	sp|Q9H7B2|RPF2_HUMAN	Ribosome production factor 2 homolog OS=Homo sapiens OX=9606 GN=RPF2 PE=1 SV=2	HUMAN	1
849	2	2.01	5.648	3.322	3.322	sp|Q8NBJ7|SUMF2_HUMAN	Sulfatase-modifying factor 2 OS=Homo sapiens OX=9606 GN=SUMF2 PE=1 SV=2	HUMAN	1
850	2	2.01	13.25	7.947	7.947	sp|O15511|ARPC5_HUMAN	Actin-related protein 2/3 complex subunit 5 OS=Homo sapiens OX=9606 GN=ARPC5 PE=1 SV=3	HUMAN	1
851	2	2	6.091	2.266	2.266	sp|Q8IWA5|CTL2_HUMAN	Choline transporter-like protein 2 OS=Homo sapiens OX=9606 GN=SLC44A2 PE=1 SV=3	HUMAN	1
852	2	2	9.621	4.665	4.665	sp|A6NFE2|SMCO2_HUMAN	Single-pass membrane and coiled-coil domain-containing protein 2 OS=Homo sapiens OX=9606 GN=SMCO2 PE=2 SV=2	HUMAN	1
853	2	2	11.89	7.048	7.048	sp|Q92520|FAM3C_HUMAN	Protein FAM3C OS=Homo sapiens OX=9606 GN=FAM3C PE=1 SV=1	HUMAN	1
854	2	2	6.039	2.899	2.899	sp|Q13148|TADBP_HUMAN	TAR DNA-binding protein 43 OS=Homo sapiens OX=9606 GN=TARDBP PE=1 SV=1	HUMAN	1
855	2	2	22.89	10.84	10.84	sp|P63220|RS21_HUMAN	40S ribosomal protein S21 OS=Homo sapiens OX=9606 GN=RPS21 PE=1 SV=1	HUMAN	1
856	2	2	12.04	12.04	12.04	sp|P62942|FKB1A_HUMAN	Peptidyl-prolyl cis-trans isomerase FKBP1A OS=Homo sapiens OX=9606 GN=FKBP1A PE=1 SV=2	HUMAN	1
857	2	2	17.29	9.023	9.023	sp|P62847|RS24_HUMAN	40S ribosomal protein S24 OS=Homo sapiens OX=9606 GN=RPS24 PE=1 SV=1	HUMAN	1
858	2	2	11.61	9.065	9.065	sp|P01876|IGHA1_HUMAN	Immunoglobulin heavy constant alpha 1 OS=Homo sapiens OX=9606 GN=IGHA1 PE=1 SV=2	HUMAN	1
859	2	2	14.75	9.016	9.016	sp|O60925|PFD1_HUMAN	Prefoldin subunit 1 OS=Homo sapiens OX=9606 GN=PFDN1 PE=1 SV=2	HUMAN	1
860	2	2	2.299	2.299	2.299	sp|Q9Y3I1|FBX7_HUMAN	F-box only protein 7 OS=Homo sapiens OX=9606 GN=FBXO7 PE=1 SV=1	HUMAN	1
861	2	2	10.14	10.14	10.14	sp|Q9Y3E0|GOT1B_HUMAN	Vesicle transport protein GOT1B OS=Homo sapiens OX=9606 GN=GOLT1B PE=1 SV=1	HUMAN	1
862	2	2	8.065	8.065	8.065	sp|Q9UHA4|LTOR3_HUMAN	Ragulator complex protein LAMTOR3 OS=Homo sapiens OX=9606 GN=LAMTOR3 PE=1 SV=1	HUMAN	1
863	2	2	8.054	8.054	8.054	sp|Q9NRP0|OSTC_HUMAN	Oligosaccharyltransferase complex subunit OSTC OS=Homo sapiens OX=9606 GN=OSTC PE=1 SV=1	HUMAN	1
864	2	2	1.237	1.237	1.237	sp|Q9BZF1|OSBL8_HUMAN	Oxysterol-binding protein-related protein 8 OS=Homo sapiens OX=9606 GN=OSBPL8 PE=1 SV=3	HUMAN	1
865	2	2	4.938	4.938	4.938	sp|Q9BVC6|TM109_HUMAN	Transmembrane protein 109 OS=Homo sapiens OX=9606 GN=TMEM109 PE=1 SV=1	HUMAN	1
866	2	2	7.975	7.975	7.975	sp|Q9BQB6|VKOR1_HUMAN	Vitamin K epoxide reductase complex subunit 1 OS=Homo sapiens OX=9606 GN=VKORC1 PE=1 SV=1	HUMAN	1
867	2	2	3.926	3.926	3.926	sp|Q99538|LGMN_HUMAN	Legumain OS=Homo sapiens OX=9606 GN=LGMN PE=1 SV=1	HUMAN	1
868	2	2	1.684	1.684	1.684	sp|Q96FB5|RRNAD_HUMAN	Protein RRNAD1 OS=Homo sapiens OX=9606 GN=RRNAD1 PE=2 SV=2	HUMAN	1
869	2	2	1.887	1.887	1.887	sp|Q8N584|TT39C_HUMAN	Tetratricopeptide repeat protein 39C OS=Homo sapiens OX=9606 GN=TTC39C PE=2 SV=2	HUMAN	1
870	2	2	0.8167	0.8167	0.8167	sp|Q3MJ13|WDR72_HUMAN	WD repeat-containing protein 72 OS=Homo sapiens OX=9606 GN=WDR72 PE=2 SV=2	HUMAN	1
871	2	2	6.567	6.567	6.567	sp|Q16698|DECR_HUMAN	2,4-dienoyl-CoA reductase, mitochondrial OS=Homo sapiens OX=9606 GN=DECR1 PE=1 SV=1	HUMAN	1
872	2	2	4.247	4.247	4.247	sp|Q16563|SYPL1_HUMAN	Synaptophysin-like protein 1 OS=Homo sapiens OX=9606 GN=SYPL1 PE=1 SV=1	HUMAN	1
873	2	2	5.246	5.246	5.246	sp|Q13151|ROA0_HUMAN	Heterogeneous nuclear ribonucleoprotein A0 OS=Homo sapiens OX=9606 GN=HNRNPA0 PE=1 SV=1	HUMAN	1
874	2	2	9.574	9.574	9.574	sp|Q07021|C1QBP_HUMAN	Complement component 1 Q subcomponent-binding protein, mitochondrial OS=Homo sapiens OX=9606 GN=C1QBP PE=1 SV=1	HUMAN	1
875	2	2	17.39	17.39	17.39	sp|P62857|RS28_HUMAN	40S ribosomal protein S28 OS=Homo sapiens OX=9606 GN=RPS28 PE=1 SV=1	HUMAN	1
876	2	2	11.96	11.96	11.96	sp|P62304|RUXE_HUMAN	Small nuclear ribonucleoprotein E OS=Homo sapiens OX=9606 GN=SNRPE PE=1 SV=1	HUMAN	1
877	2	2	4.93	4.93	4.93	sp|P53680|AP2S1_HUMAN	AP-2 complex subunit sigma OS=Homo sapiens OX=9606 GN=AP2S1 PE=1 SV=2	HUMAN	1
878	2	2	9.877	9.877	9.877	sp|P51636|CAV2_HUMAN	Caveolin-2 OS=Homo sapiens OX=9606 GN=CAV2 PE=1 SV=2	HUMAN	1
879	2	2	8.451	8.451	8.451	sp|P26885|FKBP2_HUMAN	Peptidyl-prolyl cis-trans isomerase FKBP2 OS=Homo sapiens OX=9606 GN=FKBP2 PE=1 SV=2	HUMAN	1
880	2	2	10.32	10.32	10.32	sp|P10620|MGST1_HUMAN	Microsomal glutathione S-transferase 1 OS=Homo sapiens OX=9606 GN=MGST1 PE=1 SV=1	HUMAN	1
881	2	2	3.138	3.138	3.138	sp|P04004|VTNC_HUMAN	Vitronectin OS=Homo sapiens OX=9606 GN=VTN PE=1 SV=1	HUMAN	1
882	2	2	2.023	2.023	2.023	sp|O95479|G6PE_HUMAN	GDH/6PGL endoplasmic bifunctional protein OS=Homo sapiens OX=9606 GN=H6PD PE=1 SV=2	HUMAN	1
883	2	2	2.642	2.642	2.642	sp|O60784|TOM1_HUMAN	Target of Myb protein 1 OS=Homo sapiens OX=9606 GN=TOM1 PE=1 SV=2	HUMAN	1
884	2	2	1.952	1.952	1.952	sp|O43294|TGFI1_HUMAN	Transforming growth factor beta-1-induced transcript 1 protein OS=Homo sapiens OX=9606 GN=TGFB1I1 PE=1 SV=2	HUMAN	1
885	2	2	8.553	8.553	8.553	sp|O14880|MGST3_HUMAN	Microsomal glutathione S-transferase 3 OS=Homo sapiens OX=9606 GN=MGST3 PE=1 SV=1	HUMAN	1
886	1.98	2.1	17.24	8.966	5.862	sp|Q969X5|ERGI1_HUMAN	Endoplasmic reticulum-Golgi intermediate compartment protein 1 OS=Homo sapiens OX=9606 GN=ERGIC1 PE=1 SV=1	HUMAN	2
887	1.96	2.04	4.372	1.41	1.41	sp|Q9NUQ8|ABCF3_HUMAN	ATP-binding cassette sub-family F member 3 OS=Homo sapiens OX=9606 GN=ABCF3 PE=1 SV=2	HUMAN	1
888	1.96	2	12.63	12.63	12.63	sp|Q6EEV6|SUMO4_HUMAN	Small ubiquitin-related modifier 4 OS=Homo sapiens OX=9606 GN=SUMO4 PE=1 SV=2	HUMAN	2
889	1.93	2.03	12.38	7.492	2.606	sp|Q92890|UFD1_HUMAN	Ubiquitin recognition factor in ER-associated degradation protein 1 OS=Homo sapiens OX=9606 GN=UFD1 PE=1 SV=3	HUMAN	1
890	1.92	2	7.648	4.971	4.971	sp|Q9UI10|EI2BD_HUMAN	Translation initiation factor eIF-2B subunit delta OS=Homo sapiens OX=9606 GN=EIF2B4 PE=1 SV=2	HUMAN	1
891	1.92	2	1.633	1.633	1.633	sp|Q6ZW31|SYDE1_HUMAN	Rho GTPase-activating protein SYDE1 OS=Homo sapiens OX=9606 GN=SYDE1 PE=1 SV=1	HUMAN	1
892	1.92	1.96	1.405	1.405	1.405	sp|Q13671|RIN1_HUMAN	Ras and Rab interactor 1 OS=Homo sapiens OX=9606 GN=RIN1 PE=1 SV=4	HUMAN	1
893	1.9	1.97	4.235	1.23	1.23	sp|P13798|ACPH_HUMAN	Acylamino-acid-releasing enzyme OS=Homo sapiens OX=9606 GN=APEH PE=1 SV=4	HUMAN	1
894	1.89	1.96	6.25	6.25	6.25	sp|Q8N0U8|VKORL_HUMAN	Vitamin K epoxide reductase complex subunit 1-like protein 1 OS=Homo sapiens OX=9606 GN=VKORC1L1 PE=1 SV=2	HUMAN	1
895	1.89	1.96	2.418	2.418	2.418	sp|Q13867|BLMH_HUMAN	Bleomycin hydrolase OS=Homo sapiens OX=9606 GN=BLMH PE=1 SV=1	HUMAN	1
896	1.89	1.92	2.778	1.329	1.329	sp|Q9UJ99|CAD22_HUMAN	Cadherin-22 OS=Homo sapiens OX=9606 GN=CDH22 PE=2 SV=2	HUMAN	1
897	1.89	1.92	4.013	4.013	4.013	sp|Q92600|CNOT9_HUMAN	CCR4-NOT transcription complex subunit 9 OS=Homo sapiens OX=9606 GN=CNOT9 PE=1 SV=1	HUMAN	1
898	1.88	3.47	17.78	14.67	7.556	sp|P21266|GSTM3_HUMAN	Glutathione S-transferase Mu 3 OS=Homo sapiens OX=9606 GN=GSTM3 PE=1 SV=3	HUMAN	2
899	1.88	1.99	10.61	4.545	4.545	sp|P01857|IGHG1_HUMAN	Immunoglobulin heavy constant gamma 1 OS=Homo sapiens OX=9606 GN=IGHG1 PE=1 SV=1	HUMAN	2
900	1.88	1.98	15.03	5.44	5.44	sp|Q9Y570|PPME1_HUMAN	Protein phosphatase methylesterase 1 OS=Homo sapiens OX=9606 GN=PPME1 PE=1 SV=3	HUMAN	2
901	1.88	1.95	2.592	1.037	1.037	sp|Q8WWZ4|ABCAA_HUMAN	ATP-binding cassette sub-family A member 10 OS=Homo sapiens OX=9606 GN=ABCA10 PE=2 SV=3	HUMAN	1
902	1.85	12.37	46.71	46.71	46.71	sp|P15531|NDKA_HUMAN	Nucleoside diphosphate kinase A OS=Homo sapiens OX=9606 GN=NME1 PE=1 SV=1	HUMAN	9
903	1.84	1.91	8.238	1.147	1.147	sp|P36776|LONM_HUMAN	Lon protease homolog, mitochondrial OS=Homo sapiens OX=9606 GN=LONP1 PE=1 SV=2	HUMAN	1
904	1.84	1.91	3.775	0.7902	0.7902	sp|Q08999|RBL2_HUMAN	Retinoblastoma-like protein 2 OS=Homo sapiens OX=9606 GN=RBL2 PE=1 SV=3	HUMAN	1
905	1.82	1.9	7.792	7.792	3.896	sp|Q15102|PA1B3_HUMAN	Platelet-activating factor acetylhydrolase IB subunit gamma OS=Homo sapiens OX=9606 GN=PAFAH1B3 PE=1 SV=1	HUMAN	1
906	1.82	1.89	7.466	4.912	2.75	sp|P09622|DLDH_HUMAN	Dihydrolipoyl dehydrogenase, mitochondrial OS=Homo sapiens OX=9606 GN=DLD PE=1 SV=2	HUMAN	1
907	1.82	1.89	5.283	5.283	5.283	sp|Q9UKW6|ELF5_HUMAN	ETS-related transcription factor Elf-5 OS=Homo sapiens OX=9606 GN=ELF5 PE=1 SV=2	HUMAN	1
908	1.8	1.83	2.907	1.308	1.308	sp|Q8TAQ5|ZN420_HUMAN	Zinc finger protein 420 OS=Homo sapiens OX=9606 GN=ZNF420 PE=1 SV=1	HUMAN	1
909	1.79	3.74	12.46	12.46	6.687	sp|Q15417|CNN3_HUMAN	Calponin-3 OS=Homo sapiens OX=9606 GN=CNN3 PE=1 SV=1	HUMAN	2
910	1.78	1.84	8.385	3.106	3.106	sp|Q96S97|MYADM_HUMAN	Myeloid-associated differentiation marker OS=Homo sapiens OX=9606 GN=MYADM PE=1 SV=2	HUMAN	1
911	1.77	2.57	2.827	0.1514	0.02911	RRRRRsp|Q8WZ42|TITIN_HUMAN	REVERSED Titin OS=Homo sapiens OX=9606 GN=TTN PE=1 SV=4	HUMAN	1
912	1.77	1.83	7.182	3.867	3.867	sp|P30498|1B78_HUMAN	HLA class I histocompatibility antigen, B-78 alpha chain OS=Homo sapiens OX=9606 GN=HLA-B PE=1 SV=1	HUMAN	1
913	1.77	1.82	25.3	10.24	4.518	sp|P29966|MARCS_HUMAN	Myristoylated alanine-rich C-kinase substrate OS=Homo sapiens OX=9606 GN=MARCKS PE=1 SV=4	HUMAN	1
914	1.76	1.83	4.395	1.945	1.225	sp|P39059|COFA1_HUMAN	Collagen alpha-1(XV) chain OS=Homo sapiens OX=9606 GN=COL15A1 PE=1 SV=2	HUMAN	1
915	1.74	1.86	11.95	4.025	0.8805	sp|O43143|DHX15_HUMAN	Pre-mRNA-splicing factor ATP-dependent RNA helicase DHX15 OS=Homo sapiens OX=9606 GN=DHX15 PE=1 SV=2	HUMAN	1
916	1.74	1.86	11.28	11.28	8.232	sp|Q9UBQ7|GRHPR_HUMAN	Glyoxylate reductase/hydroxypyruvate reductase OS=Homo sapiens OX=9606 GN=GRHPR PE=1 SV=1	HUMAN	2
917	1.74	1.81	10.73	5.882	5.882	sp|P00491|PNPH_HUMAN	Purine nucleoside phosphorylase OS=Homo sapiens OX=9606 GN=PNP PE=1 SV=2	HUMAN	1
918	1.73	1.78	4.058	0.8696	0.8696	sp|O75970|MPDZ_HUMAN	Multiple PDZ domain protein OS=Homo sapiens OX=9606 GN=MPDZ PE=1 SV=2	HUMAN	1
919	1.72	1.81	4.025	2.642	1.132	sp|P54886|P5CS_HUMAN	Delta-1-pyrroline-5-carboxylate synthase OS=Homo sapiens OX=9606 GN=ALDH18A1 PE=1 SV=2	HUMAN	1
920	1.72	1.79	10.34	5.419	2.956	sp|P00738|HPT_HUMAN	Haptoglobin OS=Homo sapiens OX=9606 GN=HP PE=1 SV=1	HUMAN	1
921	1.72	1.77	4.541	1.135	1.135	sp|Q5GLZ8|HERC4_HUMAN	Probable E3 ubiquitin-protein ligase HERC4 OS=Homo sapiens OX=9606 GN=HERC4 PE=1 SV=1	HUMAN	1
922	1.72	1.77	3.738	3.738	3.738	sp|B9A064|IGLL5_HUMAN	Immunoglobulin lambda-like polypeptide 5 OS=Homo sapiens OX=9606 GN=IGLL5 PE=2 SV=2	HUMAN	1
923	1.71	1.82	6.767	3.258	3.258	sp|O75534|CSDE1_HUMAN	Cold shock domain-containing protein E1 OS=Homo sapiens OX=9606 GN=CSDE1 PE=1 SV=2	HUMAN	2
924	1.71	1.8	11.22	7.347	7.347	sp|Q8IV08|PLD3_HUMAN	Phospholipase D3 OS=Homo sapiens OX=9606 GN=PLD3 PE=1 SV=1	HUMAN	2
925	1.71	1.79	27.84	27.84	17.53	sp|P60903|S10AA_HUMAN	Protein S100-A10 OS=Homo sapiens OX=9606 GN=S100A10 PE=1 SV=2	HUMAN	1
926	1.71	1.77	5.117	2.924	2.924	sp|Q9Y450|HBS1L_HUMAN	HBS1-like protein OS=Homo sapiens OX=9606 GN=HBS1L PE=1 SV=1	HUMAN	1
927	1.7	1.8	8.357	8.357	5.292	sp|P11177|ODPB_HUMAN	Pyruvate dehydrogenase E1 component subunit beta, mitochondrial OS=Homo sapiens OX=9606 GN=PDHB PE=1 SV=3	HUMAN	2
928	1.7	1.77	4.889	2.667	1.63	sp|Q0ZGT2|NEXN_HUMAN	Nexilin OS=Homo sapiens OX=9606 GN=NEXN PE=1 SV=1	HUMAN	1
929	1.7	1.76	7.809	2.386	2.386	sp|Q8TAL5|CI043_HUMAN	Uncharacterized protein C9orf43 OS=Homo sapiens OX=9606 GN=C9orf43 PE=1 SV=1	HUMAN	1
930	1.7	1.74	2.767	2.767	2.767	sp|Q96JB5|CK5P3_HUMAN	CDK5 regulatory subunit-associated protein 3 OS=Homo sapiens OX=9606 GN=CDK5RAP3 PE=1 SV=2	HUMAN	1
931	1.69	3.96	8.582	6.365	2.989	sp|Q5JWF2|GNAS1_HUMAN	Guanine nucleotide-binding protein G(s) subunit alpha isoforms XLas OS=Homo sapiens OX=9606 GN=GNAS PE=1 SV=2	HUMAN	3
932	1.69	1.73	3.646	1.302	1.302	sp|Q13618|CUL3_HUMAN	Cullin-3 OS=Homo sapiens OX=9606 GN=CUL3 PE=1 SV=2	HUMAN	1
933	1.68	1.81	16.32	10.46	5.439	sp|Q9BUP0|EFHD1_HUMAN	EF-hand domain-containing protein D1 OS=Homo sapiens OX=9606 GN=EFHD1 PE=1 SV=1	HUMAN	1
934	1.68	1.78	8.763	8.763	8.763	sp|P07305|H10_HUMAN	Histone H1.0 OS=Homo sapiens OX=9606 GN=H1F0 PE=1 SV=3	HUMAN	2
935	1.68	1.75	5.232	0.8843	0.8843	sp|Q86UP2|KTN1_HUMAN	Kinectin OS=Homo sapiens OX=9606 GN=KTN1 PE=1 SV=1	HUMAN	1
936	1.68	1.74	7.047	4.698	4.698	sp|P24941|CDK2_HUMAN	Cyclin-dependent kinase 2 OS=Homo sapiens OX=9606 GN=CDK2 PE=1 SV=2	HUMAN	1
937	1.68	1.72	5.473	5.473	5.473	sp|P43487|RANG_HUMAN	Ran-specific GTPase-activating protein OS=Homo sapiens OX=9606 GN=RANBP1 PE=1 SV=1	HUMAN	1
938	1.67	3.93	2.915	0.6794	0.4383	sp|P04114|APOB_HUMAN	Apolipoprotein B-100 OS=Homo sapiens OX=9606 GN=APOB PE=1 SV=2	HUMAN	2
939	1.67	1.75	16.02	11.69	7.792	sp|P16083|NQO2_HUMAN	Ribosyldihydronicotinamide dehydrogenase [quinone] OS=Homo sapiens OX=9606 GN=NQO2 PE=1 SV=5	HUMAN	1
940	1.67	1.71	1.918	0.9174	0.9174	sp|Q6P1X5|TAF2_HUMAN	Transcription initiation factor TFIID subunit 2 OS=Homo sapiens OX=9606 GN=TAF2 PE=1 SV=3	HUMAN	1
941	1.66	1.72	4.284	1.182	1.182	sp|P16435|NCPR_HUMAN	NADPH--cytochrome P450 reductase OS=Homo sapiens OX=9606 GN=POR PE=1 SV=2	HUMAN	1
942	1.65	1.71	3.001	1.256	1.256	sp|Q6PFW1|VIP1_HUMAN	Inositol hexakisphosphate and diphosphoinositol-pentakisphosphate kinase 1 OS=Homo sapiens OX=9606 GN=PPIP5K1 PE=1 SV=1	HUMAN	1
943	1.64	1.74	9.121	3.583	2.117	sp|O95340|PAPS2_HUMAN	Bifunctional 3'-phosphoadenosine 5'-phosphosulfate synthase 2 OS=Homo sapiens OX=9606 GN=PAPSS2 PE=1 SV=2	HUMAN	1
944	1.64	1.71	8.609	4.305	4.305	sp|P42126|ECI1_HUMAN	Enoyl-CoA delta isomerase 1, mitochondrial OS=Homo sapiens OX=9606 GN=ECI1 PE=1 SV=1	HUMAN	1
945	1.63	12.94	35.47	30.28	27.22	sp|P62140|PP1B_HUMAN	Serine/threonine-protein phosphatase PP1-beta catalytic subunit OS=Homo sapiens OX=9606 GN=PPP1CB PE=1 SV=3	HUMAN	8
946	1.63	2.05	5.486	2.665	1.411	sp|Q13409|DC1I2_HUMAN	Cytoplasmic dynein 1 intermediate chain 2 OS=Homo sapiens OX=9606 GN=DYNC1I2 PE=1 SV=3	HUMAN	1
947	1.63	1.73	10	3.958	2.5	sp|P31930|QCR1_HUMAN	Cytochrome b-c1 complex subunit 1, mitochondrial OS=Homo sapiens OX=9606 GN=UQCRC1 PE=1 SV=3	HUMAN	1
948	1.63	1.7	9.471	5.947	1.762	sp|Q96JJ7|TMX3_HUMAN	Protein disulfide-isomerase TMX3 OS=Homo sapiens OX=9606 GN=TMX3 PE=1 SV=2	HUMAN	1
949	1.62	1.73	9.325	6.349	1.984	sp|Q9UMS4|PRP19_HUMAN	Pre-mRNA-processing factor 19 OS=Homo sapiens OX=9606 GN=PRPF19 PE=1 SV=1	HUMAN	1
950	1.62	1.68	8.333	8.333	8.333	sp|Q96AT9|RPE_HUMAN	Ribulose-phosphate 3-epimerase OS=Homo sapiens OX=9606 GN=RPE PE=1 SV=1	HUMAN	1
951	1.61	2.29	2.908	0.3319	0	sp|Q8WZ42|TITIN_HUMAN	Titin OS=Homo sapiens OX=9606 GN=TTN PE=1 SV=4	HUMAN	0
952	1.61	1.73	8.776	6.005	0.8083	sp|P02671|FIBA_HUMAN	Fibrinogen alpha chain OS=Homo sapiens OX=9606 GN=FGA PE=1 SV=2	HUMAN	1
953	1.6	1.76	6.881	6.881	3.67	sp|P82930|RT34_HUMAN	28S ribosomal protein S34, mitochondrial OS=Homo sapiens OX=9606 GN=MRPS34 PE=1 SV=2	HUMAN	1
954	1.6	1.66	31.58	24.56	21.93	sp|P06702|S10A9_HUMAN	Protein S100-A9 OS=Homo sapiens OX=9606 GN=S100A9 PE=1 SV=1	HUMAN	2
955	1.6	1.66	19.57	19.57	19.57	sp|P61513|RL37A_HUMAN	60S ribosomal protein L37a OS=Homo sapiens OX=9606 GN=RPL37A PE=1 SV=2	HUMAN	1
956	1.59	2.18	6.389	6.389	4.167	sp|Q16539|MK14_HUMAN	Mitogen-activated protein kinase 14 OS=Homo sapiens OX=9606 GN=MAPK14 PE=1 SV=3	HUMAN	1
957	1.59	1.89	9.654	2.938	1.259	sp|P26232|CTNA2_HUMAN	Catenin alpha-2 OS=Homo sapiens OX=9606 GN=CTNNA2 PE=1 SV=5	HUMAN	1
958	1.59	1.66	8.889	3.472	2.5	sp|O95573|ACSL3_HUMAN	Long-chain-fatty-acid--CoA ligase 3 OS=Homo sapiens OX=9606 GN=ACSL3 PE=1 SV=3	HUMAN	1
959	1.59	1.65	6.695	2.592	2.592	sp|P53634|CATC_HUMAN	Dipeptidyl peptidase 1 OS=Homo sapiens OX=9606 GN=CTSC PE=1 SV=2	HUMAN	1
960	1.58	1.65	3.683	1.339	1.339	sp|P42566|EPS15_HUMAN	Epidermal growth factor receptor substrate 15 OS=Homo sapiens OX=9606 GN=EPS15 PE=1 SV=2	HUMAN	1
961	1.57	1.64	6.81	1.434	1.434	sp|Q5VSL9|STRP1_HUMAN	Striatin-interacting protein 1 OS=Homo sapiens OX=9606 GN=STRIP1 PE=1 SV=1	HUMAN	1
962	1.57	1.62	1.619	0.6168	0.6168	sp|Q5JTH9|RRP12_HUMAN	RRP12-like protein OS=Homo sapiens OX=9606 GN=RRP12 PE=1 SV=2	HUMAN	1
963	1.56	1.66	31.75	24.6	24.6	sp|P62318|SMD3_HUMAN	Small nuclear ribonucleoprotein Sm D3 OS=Homo sapiens OX=9606 GN=SNRPD3 PE=1 SV=1	HUMAN	2
964	1.55	1.63	3.319	1.13	0.6356	RRRRRsp|Q9BZF9|UACA_HUMAN	REVERSED Uveal autoantigen with coiled-coil domains and ankyrin repeats OS=Homo sapiens OX=9606 GN=UACA PE=1 SV=2	HUMAN	1
965	1.55	1.62	12	8.308	4.308	sp|P35914|HMGCL_HUMAN	Hydroxymethylglutaryl-CoA lyase, mitochondrial OS=Homo sapiens OX=9606 GN=HMGCL PE=1 SV=2	HUMAN	1
966	1.55	1.62	2.985	2.985	2.985	sp|Q9H0U3|MAGT1_HUMAN	Magnesium transporter protein 1 OS=Homo sapiens OX=9606 GN=MAGT1 PE=1 SV=1	HUMAN	1
967	1.53	1.59	18.46	8.718	8.718	sp|Q9ULZ3|ASC_HUMAN	Apoptosis-associated speck-like protein containing a CARD OS=Homo sapiens OX=9606 GN=PYCARD PE=1 SV=2	HUMAN	1
968	1.52	1.62	4.873	2.062	1.312	sp|Q8TDZ2|MICA1_HUMAN	[F-actin]-monooxygenase MICAL1 OS=Homo sapiens OX=9606 GN=MICAL1 PE=1 SV=2	HUMAN	1
969	1.52	1.62	7.921	7.921	1.98	sp|P13861|KAP2_HUMAN	cAMP-dependent protein kinase type II-alpha regulatory subunit OS=Homo sapiens OX=9606 GN=PRKAR2A PE=1 SV=2	HUMAN	1
970	1.52	1.58	4.288	1.372	1.372	RRRRRsp|P29353|SHC1_HUMAN	REVERSED SHC-transforming protein 1 OS=Homo sapiens OX=9606 GN=SHC1 PE=1 SV=4	HUMAN	1
971	1.5	1.59	5.04	5.04	2.653	sp|Q8TCT9|HM13_HUMAN	Minor histocompatibility antigen H13 OS=Homo sapiens OX=9606 GN=HM13 PE=1 SV=1	HUMAN	1
972	1.49	1.63	3.696	1.344	0.672	sp|Q13428|TCOF_HUMAN	Treacle protein OS=Homo sapiens OX=9606 GN=TCOF1 PE=1 SV=3	HUMAN	1
973	1.49	1.55	0.7855	0.7855	0.7855	sp|Q96ST3|SIN3A_HUMAN	Paired amphipathic helix protein Sin3a OS=Homo sapiens OX=9606 GN=SIN3A PE=1 SV=2	HUMAN	1
974	1.49	1.55	4.049	4.049	4.049	sp|O75352|MPU1_HUMAN	Mannose-P-dolichol utilization defect 1 protein OS=Homo sapiens OX=9606 GN=MPDU1 PE=1 SV=2	HUMAN	1
975	1.48	1.54	10.11	6.18	6.18	sp|O60831|PRAF2_HUMAN	PRA1 family protein 2 OS=Homo sapiens OX=9606 GN=PRAF2 PE=1 SV=1	HUMAN	1
976	1.48	1.53	11.69	3.629	3.629	sp|Q9Y3Y2|CHTOP_HUMAN	Chromatin target of PRMT1 protein OS=Homo sapiens OX=9606 GN=CHTOP PE=1 SV=2	HUMAN	1
977	1.47	1.54	6.383	3.546	3.546	sp|P09012|SNRPA_HUMAN	U1 small nuclear ribonucleoprotein A OS=Homo sapiens OX=9606 GN=SNRPA PE=1 SV=3	HUMAN	1
978	1.47	1.52	5.397	5.397	5.397	sp|Q9H0W9|CK054_HUMAN	Ester hydrolase C11orf54 OS=Homo sapiens OX=9606 GN=C11orf54 PE=1 SV=1	HUMAN	1
979	1.45	1.51	31.3	20.87	13.04	sp|P62854|RS26_HUMAN	40S ribosomal protein S26 OS=Homo sapiens OX=9606 GN=RPS26 PE=1 SV=3	HUMAN	1
980	1.44	1.51	7.862	4.545	2.948	sp|P55884|EIF3B_HUMAN	Eukaryotic translation initiation factor 3 subunit B OS=Homo sapiens OX=9606 GN=EIF3B PE=1 SV=3	HUMAN	1
981	1.44	1.5	4.422	2.527	0.9928	sp|Q12965|MYO1E_HUMAN	Unconventional myosin-Ie OS=Homo sapiens OX=9606 GN=MYO1E PE=1 SV=2	HUMAN	1
982	1.44	1.5	4.922	2.461	2.461	sp|P63151|2ABA_HUMAN	Serine/threonine-protein phosphatase 2A 55 kDa regulatory subunit B alpha isoform OS=Homo sapiens OX=9606 GN=PPP2R2A PE=1 SV=1	HUMAN	1
983	1.43	1.48	11.76	3.595	3.595	sp|Q86U42|PABP2_HUMAN	Polyadenylate-binding protein 2 OS=Homo sapiens OX=9606 GN=PABPN1 PE=1 SV=3	HUMAN	1
984	1.43	1.48	3.065	3.065	3.065	sp|Q99714|HCD2_HUMAN	3-hydroxyacyl-CoA dehydrogenase type-2 OS=Homo sapiens OX=9606 GN=HSD17B10 PE=1 SV=3	HUMAN	1
985	1.42	1.54	4.541	2.013	0.4682	sp|O75643|U520_HUMAN	U5 small nuclear ribonucleoprotein 200 kDa helicase OS=Homo sapiens OX=9606 GN=SNRNP200 PE=1 SV=2	HUMAN	1
986	1.42	1.48	10.83	3.75	3.75	sp|P51858|HDGF_HUMAN	Hepatoma-derived growth factor OS=Homo sapiens OX=9606 GN=HDGF PE=1 SV=1	HUMAN	1
987	1.42	1.47	7.432	7.432	7.432	sp|Q96A72|MGN2_HUMAN	Protein mago nashi homolog 2 OS=Homo sapiens OX=9606 GN=MAGOHB PE=1 SV=1	HUMAN	1
988	1.39	1.49	3.101	1.841	0.7752	sp|O95197|RTN3_HUMAN	Reticulon-3 OS=Homo sapiens OX=9606 GN=RTN3 PE=1 SV=2	HUMAN	1
989	1.39	1.45	9.026	6.888	2.375	sp|Q9UGI8|TES_HUMAN	Testin OS=Homo sapiens OX=9606 GN=TES PE=1 SV=1	HUMAN	1
990	1.39	1.45	2.547	1.206	1.206	sp|Q9P246|STIM2_HUMAN	Stromal interaction molecule 2 OS=Homo sapiens OX=9606 GN=STIM2 PE=1 SV=2	HUMAN	1
991	1.38	1.47	3.804	3.804	1.766	sp|P51659|DHB4_HUMAN	Peroxisomal multifunctional enzyme type 2 OS=Homo sapiens OX=9606 GN=HSD17B4 PE=1 SV=3	HUMAN	1
992	1.37	1.5	7.792	4.329	1.443	sp|P49915|GUAA_HUMAN	GMP synthase [glutamine-hydrolyzing] OS=Homo sapiens OX=9606 GN=GMPS PE=1 SV=1	HUMAN	1
993	1.37	1.44	3.797	0.5425	0.5425	sp|Q8TCU6|PREX1_HUMAN	Phosphatidylinositol 3,4,5-trisphosphate-dependent Rac exchanger 1 protein OS=Homo sapiens OX=9606 GN=PREX1 PE=1 SV=3	HUMAN	1
994	1.37	1.43	2.044	0.3407	0.3407	RRRRRsp|Q7LBC6|KDM3B_HUMAN	REVERSED Lysine-specific demethylase 3B OS=Homo sapiens OX=9606 GN=KDM3B PE=1 SV=2	HUMAN	1
995	1.37	1.42	25.6	7.2	7.2	sp|P62899|RL31_HUMAN	60S ribosomal protein L31 OS=Homo sapiens OX=9606 GN=RPL31 PE=1 SV=1	HUMAN	1
996	1.36	1.42	3.886	2.392	2.392	sp|Q96PK6|RBM14_HUMAN	RNA-binding protein 14 OS=Homo sapiens OX=9606 GN=RBM14 PE=1 SV=2	HUMAN	1
997	1.36	1.41	2.028	0.8538	0.8538	sp|Q01973|ROR1_HUMAN	Inactive tyrosine-protein kinase transmembrane receptor ROR1 OS=Homo sapiens OX=9606 GN=ROR1 PE=1 SV=2	HUMAN	1
998	1.35	1.46	29.04	7.945	5.205	sp|Q9NZU5|LMCD1_HUMAN	LIM and cysteine-rich domains protein 1 OS=Homo sapiens OX=9606 GN=LMCD1 PE=1 SV=1	HUMAN	1
999	1.35	1.42	5.063	3.617	1.989	sp|Q5SSJ5|HP1B3_HUMAN	Heterochromatin protein 1-binding protein 3 OS=Homo sapiens OX=9606 GN=HP1BP3 PE=1 SV=1	HUMAN	1
1000	1.35	1.41	7.285	7.285	7.285	sp|P62263|RS14_HUMAN	40S ribosomal protein S14 OS=Homo sapiens OX=9606 GN=RPS14 PE=1 SV=3	HUMAN	1
1001	1.33	1.4	8.021	1.811	1.811	sp|P50416|CPT1A_HUMAN	Carnitine O-palmitoyltransferase 1, liver isoform OS=Homo sapiens OX=9606 GN=CPT1A PE=1 SV=2	HUMAN	1
1002	1.33	1.4	8.903	6.211	1.449	sp|Q9UI12|VATH_HUMAN	V-type proton ATPase subunit H OS=Homo sapiens OX=9606 GN=ATP6V1H PE=1 SV=1	HUMAN	1
1003	1.33	1.39	7.895	3.349	3.349	sp|P36955|PEDF_HUMAN	Pigment epithelium-derived factor OS=Homo sapiens OX=9606 GN=SERPINF1 PE=1 SV=4	HUMAN	1
1004	1.31	1.39	20.7	10.57	6.167	sp|Q9UIJ7|KAD3_HUMAN	GTP:AMP phosphotransferase AK3, mitochondrial OS=Homo sapiens OX=9606 GN=AK3 PE=1 SV=4	HUMAN	1
1005	1.31	1.39	43.81	20.95	7.619	sp|P99999|CYC_HUMAN	Cytochrome c OS=Homo sapiens OX=9606 GN=CYCS PE=1 SV=2	HUMAN	1
1006	1.3	1.39	15.53	8.676	8.676	sp|P49755|TMEDA_HUMAN	Transmembrane emp24 domain-containing protein 10 OS=Homo sapiens OX=9606 GN=TMED10 PE=1 SV=2	HUMAN	2
1007	1.29	1.38	11.79	3.248	1.709	sp|Q9UH65|SWP70_HUMAN	Switch-associated protein 70 OS=Homo sapiens OX=9606 GN=SWAP70 PE=1 SV=1	HUMAN	1
1008	1.29	1.35	4.405	4.405	4.405	sp|P00403|COX2_HUMAN	Cytochrome c oxidase subunit 2 OS=Homo sapiens OX=9606 GN=MT-CO2 PE=1 SV=1	HUMAN	1
1009	1.29	1.34	3.06	0.691	0.691	sp|Q5VVW2|GARL3_HUMAN	GTPase-activating Rap/Ran-GAP domain-like protein 3 OS=Homo sapiens OX=9606 GN=GARNL3 PE=2 SV=2	HUMAN	1
1010	1.28	1.34	3.902	1.756	1.756	sp|Q6WCQ1|MPRIP_HUMAN	Myosin phosphatase Rho-interacting protein OS=Homo sapiens OX=9606 GN=MPRIP PE=1 SV=3	HUMAN	1
1012	1.26	1.34	10.95	8.394	5.109	sp|Q9H0E2|TOLIP_HUMAN	Toll-interacting protein OS=Homo sapiens OX=9606 GN=TOLLIP PE=1 SV=1	HUMAN	1
1013	1.26	1.32	13.83	4.965	4.965	sp|Q13595|TRA2A_HUMAN	Transformer-2 protein homolog alpha OS=Homo sapiens OX=9606 GN=TRA2A PE=1 SV=1	HUMAN	1
1014	1.26	1.32	0.7584	0.7584	0.7584	sp|O95398|RPGF3_HUMAN	Rap guanine nucleotide exchange factor 3 OS=Homo sapiens OX=9606 GN=RAPGEF3 PE=1 SV=6	HUMAN	1
1015	1.25	1.32	13.47	13.47	5.699	sp|Q92572|AP3S1_HUMAN	AP-3 complex subunit sigma-1 OS=Homo sapiens OX=9606 GN=AP3S1 PE=1 SV=1	HUMAN	1
1017	1.22	1.29	11.01	8.491	4.088	sp|Q8TC12|RDH11_HUMAN	Retinol dehydrogenase 11 OS=Homo sapiens OX=9606 GN=RDH11 PE=1 SV=2	HUMAN	1
1018	1.2	9.58	37.92	32.21	16.11	sp|P05141|ADT2_HUMAN	ADP/ATP translocase 2 OS=Homo sapiens OX=9606 GN=SLC25A5 PE=1 SV=7	HUMAN	6
1019	1.2	1.28	27.18	16.5	7.282	sp|Q9NP72|RAB18_HUMAN	Ras-related protein Rab-18 OS=Homo sapiens OX=9606 GN=RAB18 PE=1 SV=1	HUMAN	1
1020	1.2	1.28	2.636	1.431	0.8283	sp|Q9BQG0|MBB1A_HUMAN	Myb-binding protein 1A OS=Homo sapiens OX=9606 GN=MYBBP1A PE=1 SV=2	HUMAN	1
